# Supplementary material for: The early transition to cold-induced browning in mouse subcutaneous white adipose tissue (scWAT) involves proteins related to nerve remodeling, cytoskeleton, mitochondria, and immune cells
Source: Adipocyte. 2024 Dec 6;13(1):2428938. doi: 10.1080/21623945.2024.2428938 (PMC11633174; doi:10.1080/21623945.2024.2428938)
Supplement: Blaszkiewicz_Johnson_2024_Suppl_FINAL.xlsx [file KADI_A_2428938_SM1459.xlsx]

## Sheet: Supplemental Table ST1
Supplemental Table ST1: Combined_logFC_qvalue_pvalue_24
ProteinID	num_missing	a_missing	b_missing	both_missing	logFC_1	P.Value_1	qvalue_1	AveExpr_1	logFC_2	P.Value_2	qvalue_2	AveExpr_2	logFC_3	P.Value_3	qvalue_3	AveExpr_3	logFC_4	P.Value_4	qvalue_4	AveExpr_4	logFC_5	P.Value_5	qvalue_5	AveExpr_5	logFC_6	P.Value_6	qvalue_6	AveExpr_6	logFC_7	P.Value_7	qvalue_7	AveExpr_7	logFC_8	P.Value_8	qvalue_8	AveExpr_8	logFC_9	P.Value_9	qvalue_9	AveExpr_9	logFC_10	P.Value_10	qvalue_10	AveExpr_10	logFC_11	P.Value_11	qvalue_11	AveExpr_11	logFC_12
sp|A2A863|ITB4_MOUSE	0	0	0	FALSE	0.0984982	0.606604	0.759805	24.8072	0.0984982	0.606617	0.755344	24.8072	0.0984982	0.606622	0.760568	24.8072	0.0984982	0.606604	0.759551	24.8072	0.0984982	0.606606	0.759538	24.8072	0.0984982	0.606609	0.75654	24.8072	0.0984982	0.606608	0.759555	24.8072	0.0984982	0.606648	0.773299	24.8072	0.0984982	0.606638	0.765039	24.8072	0.0984982	0.606618	0.755339	24.8072	0.0984982	0.606616	0.762969	24.8072	0.0984982
sp|A2AGT5|CKAP5_MOUSE	0	0	0	FALSE	-0.0213082	0.890185	0.835603	26.8535	-0.0213082	0.890192	0.830995	26.8535	-0.0213082	0.890195	0.83637	26.8535	-0.0213082	0.890185	0.835625	26.8535	-0.0213082	0.890185	0.835604	26.8535	-0.0213082	0.890186	0.832303	26.8535	-0.0213082	0.890187	0.835624	26.8535	-0.0213082	0.890196	0.847535	26.8535	-0.0213082	0.890196	0.84175	26.8535	-0.0213082	0.890193	0.830993	26.8535	-0.0213082	0.890192	0.83892	26.8535	-0.0213082
sp|A2AQP0|MYH7B_MOUSE	0	0	0	FALSE	0.036581	0.849742	0.827636	22.1284	0.036581	0.849747	0.822755	22.1284	0.036581	0.849749	0.828393	22.1284	0.036581	0.849741	0.827343	22.1284	0.036581	0.849742	0.827234	22.1284	0.036581	0.849743	0.824056	22.1284	0.036581	0.849743	0.827343	22.1284	0.032396	0.867241	0.840823	22.1261	0.0400932	0.836202	0.832972	22.1271	0.036581	0.849747	0.822751	22.1284	0.036581	0.849746	0.831282	22.1284	0.0400932
sp|A2ASS6|TITIN_MOUSE	0	0	0	FALSE	0.402631	0.155161	0.601048	32.3532	0.402631	0.155163	0.595466	32.3532	0.402631	0.155162	0.601596	32.3532	0.402631	0.155156	0.598774	32.3532	0.402631	0.155162	0.59937	32.3532	0.402631	0.155165	0.596428	32.3532	0.402631	0.155162	0.598793	32.3532	0.402631	0.155221	0.612232	32.3532	0.402631	0.155195	0.611415	32.3532	0.402631	0.155162	0.595454	32.3532	0.402631	0.155159	0.603416	32.3532	0.402631
sp|A3KMP2|TTC38_MOUSE	0	0	0	FALSE	1.00844	0.00912756	0.366611	23.211	1.00859	0.00911619	0.364717	23.2111	1.00844	0.00912654	0.367131	23.211	1.00859	0.00911552	0.366624	23.2111	1.00859	0.00911658	0.366624	23.2111	1.00859	0.00911714	0.365198	23.2111	1.00859	0.00911645	0.366653	23.2111	1.00396	0.00940149	0.367586	23.2119	1.00908	0.00915141	0.370377	23.2103	1.00859	0.00911575	0.364726	23.2111	1.00829	0.00915131	0.368196	23.2109	1.00893
sp|A6X935|ITIH4_MOUSE	0	0	0	FALSE	-0.292198	0.127229	0.578002	25.3526	-0.292198	0.127243	0.574804	25.3526	-0.292198	0.127248	0.578502	25.3526	-0.292198	0.127228	0.577993	25.3526	-0.292198	0.127231	0.578005	25.3526	-0.292198	0.127234	0.575734	25.3526	-0.292198	0.127233	0.578015	25.3526	-0.292198	0.127276	0.589727	25.3526	-0.292198	0.127265	0.585224	25.3526	-0.292198	0.127244	0.574791	25.3526	-0.292198	0.127242	0.580262	25.3526	-0.292198
sp|B2RQC6|PYR1_MOUSE	0	0	0	FALSE	0.773674	0.0379645	0.424882	21.8323	0.773674	0.0379639	0.422635	21.8323	0.773674	0.037962	0.425465	21.8323	0.773674	0.037962	0.424864	21.8323	0.773674	0.0379649	0.424886	21.8323	0.773674	0.0379664	0.420511	21.8323	0.773674	0.0379645	0.424892	21.8323	0.766726	0.0383791	0.4301	21.8327	0.78201	0.0359272	0.429026	21.8323	0.773674	0.0379627	0.422659	21.8323	0.773674	0.0379613	0.42669	21.8323	0.78201
sp|B2RSH2|GNAI1_MOUSE	0	0	0	FALSE	0.31575	0.181888	0.606814	24.5744	0.315723	0.181899	0.603504	24.5744	0.31575	0.181897	0.607419	24.5744	0.315723	0.181888	0.606824	24.5744	0.31575	0.181889	0.60682	24.5744	0.315723	0.181896	0.604433	24.5744	0.315723	0.181894	0.606839	24.5744	0.3159	0.181928	0.620045	24.5743	0.31575	0.181926	0.616038	24.5744	0.315723	0.181898	0.603502	24.5744	0.31575	0.181892	0.610415	24.5744	0.315831
sp|B5X0G2|MUP17_MOUSE	0	0	0	FALSE	0.797896	0.220013	0.626689	26.8536	0.797896	0.220007	0.623296	26.8536	0.797896	0.219999	0.626367	26.8536	0.797896	0.220005	0.626709	26.8536	0.797896	0.220013	0.626696	26.8536	0.797896	0.220017	0.623245	26.8536	0.797896	0.220012	0.625733	26.8536	0.797896	0.220087	0.63684	26.8536	0.797896	0.220049	0.633337	26.8536	0.797896	0.220003	0.622317	26.8536	0.797896	0.219999	0.629412	26.8536	0.797896
sp|D0QMC3|MNDAL_MOUSE	0	0	0	FALSE	-0.213186	0.589971	0.759805	23.7794	-0.213832	0.58894	0.755344	23.7791	-0.213313	0.589736	0.760568	23.7793	-0.213832	0.588937	0.759551	23.7791	-0.213832	0.588942	0.759538	23.7791	-0.213832	0.588945	0.75654	23.7791	-0.213832	0.588942	0.759555	23.7791	-0.213847	0.589275	0.772071	23.7786	-0.213885	0.589324	0.76319	23.779	-0.213832	0.588937	0.755339	23.7791	-0.213186	0.589964	0.762969	23.7794	-0.21402
sp|D3Z6Q9|BIN2_MOUSE	0	0	0	FALSE	0.0682032	0.9431	0.842513	22.2729	0.0682032	0.943099	0.837374	22.2729	0.0682032	0.943098	0.843278	22.2729	0.0682032	0.943099	0.842477	22.2729	0.0682032	0.9431	0.842464	22.2729	0.0682032	0.9431	0.838698	22.2729	0.0682032	0.9431	0.842476	22.2729	0.0581741	0.951482	0.854844	22.2733	0.0812117	0.932198	0.850123	22.2744	0.0682032	0.943098	0.837371	22.2729	0.0682032	0.943098	0.845828	22.2729	0.0811131
sp|D3Z7P3|GLSK_MOUSE	0	0	0	FALSE	0.296798	0.501468	0.751851	23.5231	0.296821	0.501431	0.747644	23.5231	0.295963	0.50278	0.75385	23.5235	0.296821	0.501428	0.75181	23.5231	0.296821	0.501435	0.751802	23.5231	0.296821	0.501438	0.748836	23.5231	0.296821	0.501434	0.751817	23.5231	0.294853	0.504293	0.764343	23.5238	0.297374	0.501055	0.760175	23.5227	0.296821	0.501428	0.747637	23.5231	0.296817	0.501434	0.754777	23.5231	0.296622
sp|E9PV24|FIBA_MOUSE	0	0	0	FALSE	-0.792181	5.56539e-05	0.0482711	28.2462	-0.792181	5.56955e-05	0.0480404	28.2462	-0.792181	5.57129e-05	0.0483661	28.2462	-0.792181	5.56543e-05	0.0482727	28.2462	-0.792181	5.56583e-05	0.048275	28.2462	-0.792181	5.5666e-05	0.0480908	28.2462	-0.792181	5.56646e-05	0.0482815	28.2462	-0.792181	5.57646e-05	0.0490572	28.2462	-0.792181	5.57459e-05	0.0488114	28.2462	-0.792181	5.56984e-05	0.0480427	28.2462	-0.792181	5.56949e-05	0.048498	28.2462	-0.792181
sp|E9PVA8|GCN1_MOUSE	0	0	0	FALSE	-0.0834245	0.701733	0.796656	21.3523	-0.0834245	0.70174	0.792264	21.3523	-0.0834245	0.701742	0.797387	21.3523	-0.0834245	0.701732	0.796674	21.3523	-0.0834245	0.701734	0.796658	21.3523	-0.0834245	0.701737	0.793512	21.3523	-0.0834245	0.701735	0.796676	21.3523	-0.0941288	0.668062	0.799644	21.3497	-0.060802	0.777818	0.819075	21.3588	-0.0834245	0.70174	0.79226	21.3523	-0.0834245	0.701739	0.799817	21.3523	-0.0609279
sp|E9PVX6|KI67_MOUSE	0	0	0	FALSE	-0.117156	0.51762	0.753046	24.6463	-0.117156	0.517638	0.748939	24.6463	-0.117156	0.517645	0.753853	24.6463	-0.117156	0.51762	0.753074	24.6463	-0.117156	0.517622	0.753051	24.6463	-0.117156	0.517625	0.750079	24.6463	-0.117156	0.517624	0.753077	24.6463	-0.117156	0.517669	0.764343	24.6463	-0.117156	0.51766	0.760216	24.6463	-0.117156	0.517639	0.748944	24.6463	-0.117156	0.517637	0.756152	24.6463	-0.117156
sp|E9PZQ0|RYR1_MOUSE	0	0	0	FALSE	0.219129	0.658324	0.782184	23.3279	0.219129	0.658321	0.77786	23.3279	0.219065	0.658403	0.782986	23.3279	0.219129	0.658319	0.782198	23.3279	0.219129	0.658325	0.782185	23.3279	0.219129	0.658327	0.779097	23.3279	0.219129	0.658324	0.782202	23.3279	0.215193	0.664014	0.799143	23.3287	0.220323	0.656729	0.788676	23.3275	0.219129	0.658319	0.777855	23.3279	0.219416	0.657939	0.784822	23.3277	0.220259
sp|E9Q286|ICE1_MOUSE	3	1	2	TRUE	-0.509477	0.0405096	0.444757	21.1198	-0.509477	0.0405125	0.442432	21.1198	-0.509477	0.0405127	0.445429	21.1198	-0.509477	0.040508	0.44475	21.1198	-0.509477	0.0405102	0.444764	21.1198	-0.509477	0.0405118	0.440237	21.1198	-0.509477	0.0405105	0.444777	21.1198	-0.530918	0.0349006	0.421029	21.1202	-0.57726	0.0307194	0.417536	21.0741	-0.509477	0.040512	0.442468	21.1198	-0.509477	0.0405108	0.446693	21.1198	-0.57726
sp|E9Q2M9|WDFY4_MOUSE	0	0	0	FALSE	0.616989	0.166369	0.601048	21.5824	0.616989	0.166366	0.595466	21.5824	0.616989	0.166361	0.601596	21.5824	0.616989	0.166363	0.598774	21.5824	0.616989	0.16637	0.59937	21.5824	0.616989	0.166373	0.596428	21.5824	0.616989	0.166369	0.598793	21.5824	0.607769	0.175582	0.615005	21.5808	0.629291	0.157294	0.611415	21.5825	0.616989	0.166363	0.595454	21.5824	0.616989	0.16636	0.603416	21.5824	0.62966
sp|E9Q3E1|AL3B2_MOUSE	0	0	0	FALSE	-0.00722152	0.979543	0.848366	25.763	-0.00722152	0.979543	0.843261	25.763	-0.00722152	0.979543	0.849136	25.763	-0.00722152	0.979543	0.847965	25.763	-0.00722152	0.979543	0.848367	25.763	-0.00722152	0.979543	0.844593	25.763	-0.00722152	0.979543	0.848386	25.763	-0.00722152	0.979546	0.858392	25.763	-0.00722152	0.979545	0.855654	25.763	-0.00722152	0.979543	0.843258	25.763	-0.00722152	0.979543	0.851302	25.763	-0.00722152
sp|E9Q4Z2|ACACB_MOUSE	0	0	0	FALSE	-0.111459	0.636369	0.775758	23.4486	-0.111604	0.635928	0.770938	23.4487	-0.111773	0.635427	0.775857	23.4486	-0.111604	0.635919	0.775229	23.4487	-0.111604	0.635923	0.775214	23.4487	-0.111604	0.635926	0.772154	23.4487	-0.111604	0.635924	0.775233	23.4487	-0.112337	0.634175	0.786877	23.4484	-0.111775	0.635569	0.781274	23.4484	-0.111604	0.635927	0.770935	23.4487	-0.111775	0.635542	0.777818	23.4484	-0.11291
sp|E9Q555|RN213_MOUSE	0	0	0	FALSE	-0.850491	0.0954895	0.540062	19.2836	-0.851035	0.0956471	0.53725	19.2833	-0.848561	0.0954561	0.540513	19.2846	-0.850048	0.0955651	0.540103	19.2838	-0.851297	0.0954624	0.540077	19.2831	-0.849315	0.0954799	0.537958	19.2842	-0.852724	0.0956953	0.540118	19.2823	-0.858197	0.0929682	0.549533	19.2852	-0.85155	0.0956778	0.547073	19.2828	-0.848226	0.0953744	0.537272	19.2848	-0.854274	0.0958153	0.542397	19.2815	-0.849407
sp|E9Q7G0|NUMA1_MOUSE	0	0	0	FALSE	-0.205392	0.356593	0.685026	24.7251	-0.205392	0.356604	0.681263	24.7251	-0.205392	0.356606	0.685672	24.7251	-0.205392	0.35659	0.685038	24.7251	-0.205392	0.356595	0.68503	24.7251	-0.205392	0.356599	0.68233	24.7251	-0.205392	0.356596	0.685048	24.7251	-0.205392	0.356658	0.691736	24.7251	-0.205392	0.356636	0.689871	24.7251	-0.205392	0.356603	0.681259	24.7251	-0.205392	0.356601	0.687754	24.7251	-0.205392
sp|F2Z472|SVS3A_MOUSE	0	0	0	FALSE	0.000960414	0.99899	0.850338	23.2934	-2.65263e-05	0.999972	0.845642	23.2934	0.000960414	0.99899	0.851109	23.2934	-2.65263e-05	0.999972	0.85036	23.2934	-2.65263e-05	0.999972	0.850339	23.2934	-2.65263e-05	0.999972	0.846978	23.2934	-2.65263e-05	0.999972	0.850358	23.2934	-0.00274727	0.997113	0.862268	23.2924	0.00336912	0.996452	0.858262	23.2947	-2.65263e-05	0.999972	0.845639	23.2934	0.00100198	0.998946	0.853706	23.2934	0.00336912
sp|F6ZDS4|TPR_MOUSE	0	0	0	FALSE	-0.0188828	0.925131	0.842513	23.6024	-0.018861	0.92521	0.837374	23.6025	-0.0190118	0.924614	0.843278	23.6023	-0.018861	0.925207	0.842477	23.6025	-0.018861	0.925208	0.842464	23.6025	-0.018861	0.925208	0.838698	23.6025	-0.018861	0.925208	0.842476	23.6025	-0.0189424	0.92496	0.854844	23.6021	-0.0189356	0.924942	0.850123	23.6024	-0.018861	0.92521	0.837371	23.6025	-0.0189356	0.924937	0.845828	23.6024	-0.0189726
sp|G5E829|AT2B1_MOUSE	5	2	3	TRUE	1.07367	0.000128752	0.0558364	21.7051	1.07367	0.000128776	0.055538	21.7051	1.07367	0.000128773	0.0558959	21.7051	1.07367	0.000128734	0.05583	21.7051	1.07367	0.000128758	0.0558387	21.7051	1.07367	0.000128774	0.055625	21.7051	1.07367	0.000128759	0.0558407	21.7051	1.05519	0.000141158	0.0620897	21.7101	0.877003	0.00207828	0.191553	21.589	1.07367	0.000128769	0.055535	21.7051	1.07367	0.000128757	0.0560595	21.7051	0.876518
sp|G5E897|PLGT3_MOUSE	0	0	0	FALSE	0.246236	0.216547	0.62399	22.2359	0.246236	0.216562	0.620586	22.2359	0.246236	0.216567	0.623577	22.2359	0.246236	0.216546	0.624002	22.2359	0.246236	0.216549	0.623995	22.2359	0.246236	0.216552	0.62154	22.2359	0.246236	0.216551	0.624016	22.2359	0.239571	0.22424	0.63684	22.2365	0.250482	0.20861	0.623471	22.2353	0.246236	0.216562	0.620584	22.2359	0.246236	0.21656	0.626499	22.2359	0.250482
sp|O08528|HXK2_MOUSE	0	0	0	FALSE	-0.0699034	0.760454	0.806328	25.4001	-0.0699034	0.760459	0.802014	25.4001	-0.0699034	0.76046	0.806798	25.4001	-0.0699034	0.760453	0.806481	25.4001	-0.0699034	0.760455	0.806464	25.4001	-0.0699034	0.760457	0.803279	25.4001	-0.0699034	0.760455	0.806483	25.4001	-0.0699034	0.760486	0.818679	25.4001	-0.0699034	0.760475	0.814738	25.4001	-0.0699034	0.760458	0.802011	25.4001	-0.0699034	0.760457	0.80955	25.4001	-0.0699034
sp|O08529|CAN2_MOUSE	0	0	0	FALSE	0.191743	0.110723	0.559458	26.7833	0.191743	0.110766	0.556352	26.7833	0.191743	0.110789	0.559924	26.7833	0.191743	0.110731	0.559445	26.7833	0.191743	0.110726	0.559461	26.7833	0.191743	0.110729	0.557264	26.7833	0.191743	0.110734	0.559468	26.7833	0.191743	0.110743	0.563139	26.7833	0.191743	0.110767	0.562249	26.7833	0.191743	0.110772	0.556337	26.7833	0.191743	0.110773	0.56163	26.7833	0.191743
sp|O08539|BIN1_MOUSE	0	0	0	FALSE	-0.36125	0.208434	0.616855	25.1409	-0.36125	0.208436	0.614597	25.1409	-0.36125	0.208434	0.617348	25.1409	-0.36125	0.208429	0.618012	25.1409	-0.36125	0.208435	0.617119	25.1409	-0.36125	0.208438	0.615586	25.1409	-0.36125	0.208435	0.618029	25.1409	-0.36125	0.2085	0.633558	25.1409	-0.36125	0.208472	0.623471	25.1409	-0.36125	0.208435	0.614586	25.1409	-0.36125	0.208432	0.618921	25.1409	-0.36125
sp|O08547|SC22B_MOUSE	0	0	0	FALSE	0.156286	0.153735	0.601048	26.31	0.156286	0.153795	0.595466	26.31	0.156286	0.153828	0.601596	26.31	0.156286	0.153747	0.598774	26.31	0.156286	0.153739	0.59937	26.31	0.156286	0.153742	0.596428	26.31	0.156286	0.153749	0.598793	26.31	0.156286	0.153749	0.612232	26.31	0.156286	0.153789	0.611415	26.31	0.156286	0.153804	0.595454	26.31	0.156286	0.153806	0.603416	26.31	0.156286
sp|O08553|DPYL2_MOUSE	0	0	0	FALSE	-0.0765245	0.481538	0.746737	27.3305	-0.0765245	0.481603	0.742654	27.3305	-0.0765245	0.481639	0.747475	27.3305	-0.0765245	0.481551	0.74676	27.3305	-0.0765245	0.481542	0.746742	27.3305	-0.0765245	0.481546	0.743796	27.3305	-0.0765245	0.481554	0.746765	27.3305	-0.0765245	0.481552	0.759312	27.3305	-0.0765245	0.481596	0.752574	27.3305	-0.0765245	0.481613	0.742656	27.3305	-0.0765245	0.481615	0.74926	27.3305	-0.0765245
sp|O08573|LEG9_MOUSE	0	0	0	FALSE	0.243715	0.478086	0.745298	24.8079	0.243715	0.478086	0.74076	24.8079	0.243715	0.478082	0.745354	24.8079	0.243715	0.478081	0.744877	24.8079	0.243715	0.478087	0.745357	24.8079	0.243715	0.478091	0.741928	24.8079	0.243715	0.478087	0.744884	24.8079	0.24364	0.478355	0.756868	24.8078	0.243715	0.478122	0.751502	24.8079	0.243715	0.478084	0.740756	24.8079	0.243715	0.47808	0.748074	24.8079	0.24364
sp|O08583|THOC4_MOUSE	0	0	0	FALSE	-0.180137	0.352368	0.682812	25.2859	-0.180137	0.352384	0.679122	25.2859	-0.180137	0.352391	0.683551	25.2859	-0.180137	0.352367	0.682842	25.2859	-0.180137	0.35237	0.682819	25.2859	-0.180137	0.352373	0.680128	25.2859	-0.180137	0.352372	0.682848	25.2859	-0.180137	0.352427	0.690325	25.2859	-0.180137	0.352413	0.688727	25.2859	-0.180137	0.352385	0.679131	25.2859	-0.180137	0.352383	0.685609	25.2859	-0.180137
sp|O08585|CLCA_MOUSE	0	0	0	FALSE	-0.0771701	0.500981	0.751851	26.359	-0.0771701	0.501037	0.747644	26.359	-0.0771701	0.501068	0.752981	26.359	-0.0771701	0.500992	0.75181	26.359	-0.0771701	0.500985	0.751802	26.359	-0.0771701	0.500989	0.748836	26.359	-0.0771701	0.500995	0.751817	26.359	-0.0771701	0.501001	0.764343	26.359	-0.0771701	0.501035	0.760175	26.359	-0.0771701	0.501046	0.747637	26.359	-0.0771701	0.501047	0.754777	26.359	-0.0771701
sp|O08638|MYH11_MOUSE	0	0	0	FALSE	-0.0370459	0.739906	0.803196	29.0185	-0.0370459	0.739941	0.798798	29.0185	-0.0370459	0.73996	0.803983	29.0185	-0.0370459	0.739913	0.803224	29.0185	-0.0370459	0.739909	0.8032	29.0185	-0.0370459	0.739911	0.800028	29.0185	-0.0370459	0.739915	0.803224	29.0185	-0.0370459	0.739916	0.815687	29.0185	-0.0370459	0.739938	0.813426	29.0185	-0.0370459	0.739947	0.798801	29.0185	-0.0370459	0.739948	0.806423	29.0185	-0.0370459
sp|O08677|KNG1_MOUSE	0	0	0	FALSE	-0.538946	0.00104965	0.153356	28.4386	-0.538946	0.00105039	0.152362	28.4386	-0.538946	0.00105075	0.153457	28.4386	-0.538946	0.00104971	0.153202	28.4386	-0.538946	0.00104972	0.153225	28.4386	-0.538946	0.00104981	0.162809	28.4386	-0.538946	0.00104983	0.153224	28.4386	-0.538946	0.00105089	0.157678	28.4386	-0.538946	0.0010509	0.176377	28.4386	-0.538946	0.00105047	0.15235	28.4386	-0.538946	0.00105044	0.153923	28.4386	-0.538946
sp|O08692|NGP_MOUSE	0	0	0	FALSE	-0.385443	0.0441271	0.452429	25.029	-0.385443	0.0441349	0.448369	25.029	-0.385443	0.0441379	0.450262	25.029	-0.385443	0.0441268	0.452427	25.029	-0.385443	0.044128	0.452436	25.029	-0.385443	0.0441297	0.448046	25.029	-0.385443	0.0441291	0.452452	25.029	-0.385443	0.0441529	0.456509	25.029	-0.385443	0.0441471	0.465575	25.029	-0.385443	0.0441352	0.449971	25.029	-0.385443	0.0441343	0.451611	25.029	-0.385443
sp|O08709|PRDX6_MOUSE	0	0	0	FALSE	0.0919591	0.535469	0.753046	28.3484	0.0919591	0.535499	0.748939	28.3484	0.0919591	0.535513	0.753853	28.3484	0.0919591	0.535473	0.753074	28.3484	0.0919591	0.535472	0.753051	28.3484	0.0919591	0.535475	0.750079	28.3484	0.0919591	0.535477	0.753077	28.3484	0.0919591	0.535508	0.764343	28.3484	0.0919591	0.535513	0.760216	28.3484	0.0919591	0.535502	0.748944	28.3484	0.0919591	0.535501	0.756152	28.3484	0.0919591
sp|O08749|DLDH_MOUSE	0	0	0	FALSE	-0.198572	0.267571	0.65088	27.909	-0.198572	0.267592	0.64807	27.909	-0.198572	0.267601	0.652349	27.909	-0.198572	0.267571	0.651678	27.909	-0.198572	0.267573	0.65168	27.909	-0.198572	0.267577	0.649114	27.909	-0.198572	0.267576	0.651692	27.909	-0.198572	0.267627	0.661166	27.909	-0.198572	0.267617	0.658464	27.909	-0.198572	0.267593	0.64806	27.909	-0.198572	0.267592	0.65569	27.909	-0.198572
sp|O08756|HCD2_MOUSE	0	0	0	FALSE	0.112614	0.500352	0.751851	25.6314	0.112614	0.500375	0.747644	25.6314	0.112614	0.500385	0.752859	25.6314	0.112614	0.500353	0.75181	25.6314	0.112614	0.500354	0.751802	25.6314	0.112614	0.500358	0.748836	25.6314	0.112614	0.500358	0.751817	25.6314	0.112614	0.500399	0.764343	25.6314	0.112614	0.500395	0.760175	25.6314	0.112614	0.500377	0.747637	25.6314	0.112614	0.500376	0.754777	25.6314	0.112614
sp|O08788|DCTN1_MOUSE	0	0	0	FALSE	-0.000998717	0.994276	0.850338	25.2815	-0.000998717	0.994277	0.845642	25.2815	-0.000998717	0.994277	0.851109	25.2815	-0.000998717	0.994276	0.85036	25.2815	-0.000998717	0.994276	0.850339	25.2815	-0.000998717	0.994276	0.846978	25.2815	-0.000998717	0.994276	0.850358	25.2815	-0.000998717	0.994277	0.861758	25.2815	-0.000998717	0.994277	0.858262	25.2815	-0.000998717	0.994277	0.845639	25.2815	-0.000998717	0.994277	0.853706	25.2815	-0.000998717
sp|O08795|GLU2B_MOUSE	0	0	0	FALSE	0.00752448	0.961173	0.843956	27.4436	0.00752448	0.961176	0.838866	27.4436	0.00752448	0.961177	0.844714	27.4436	0.00752448	0.961174	0.843969	27.4436	0.00752448	0.961174	0.843957	27.4436	0.00752448	0.961174	0.840191	27.4436	0.00752448	0.961174	0.843968	27.4436	0.00752448	0.961177	0.854844	27.4436	0.00752448	0.961177	0.852339	27.4436	0.00752448	0.961176	0.838863	27.4436	0.00752448	0.961176	0.847053	27.4436	0.00752448
sp|O08807|PRDX4_MOUSE	0	0	0	FALSE	0.101723	0.697785	0.795819	23.4228	0.101637	0.69802	0.791691	23.4231	0.101723	0.697788	0.796543	23.4228	0.101637	0.698014	0.796101	23.4231	0.101637	0.698018	0.796085	23.4231	0.101637	0.69802	0.792942	23.4231	0.101637	0.698018	0.796103	23.4231	0.0999549	0.702352	0.808527	23.423	0.101827	0.697567	0.801773	23.4227	0.101637	0.698019	0.791687	23.4231	0.101723	0.697785	0.798971	23.4228	0.102042
sp|O08808|DIAP1_MOUSE	0	0	0	FALSE	0.178409	0.379354	0.690579	23.3194	0.178081	0.380385	0.687127	23.3192	0.178409	0.379373	0.691285	23.3194	0.178081	0.380369	0.690932	23.3192	0.178081	0.380373	0.690921	23.3192	0.178081	0.380377	0.688197	23.3192	0.178081	0.380375	0.69094	23.3192	0.175534	0.387219	0.704838	23.3193	0.178649	0.378864	0.699127	23.3193	0.178081	0.380386	0.687125	23.3192	0.178649	0.378833	0.693054	23.3193	0.178289
sp|O08810|U5S1_MOUSE	0	0	0	FALSE	0.0191721	0.941202	0.842513	23.2867	0.018966	0.941829	0.837374	23.2866	0.0192548	0.940944	0.843278	23.2867	0.018966	0.941828	0.842477	23.2866	0.018966	0.941829	0.842464	23.2866	0.018966	0.941829	0.838698	23.2866	0.018966	0.941829	0.842476	23.2866	0.0180338	0.944832	0.854844	23.286	0.019118	0.941426	0.850123	23.2864	0.018966	0.941829	0.837371	23.2866	0.0191615	0.941253	0.845828	23.2865	0.0185059
sp|O08915|AIP_MOUSE	0	0	0	FALSE	0.288717	0.521388	0.753046	21.9606	0.288717	0.521385	0.748939	21.9606	0.288717	0.52138	0.753853	21.9606	0.288717	0.521382	0.753074	21.9606	0.288717	0.521389	0.753051	21.9606	0.288717	0.521392	0.750079	21.9606	0.288717	0.521388	0.753077	21.9606	0.278562	0.53712	0.764343	21.9611	0.294861	0.512547	0.760216	21.9604	0.288717	0.521382	0.748944	21.9606	0.288717	0.521379	0.756152	21.9606	0.294861
sp|O08917|FLOT1_MOUSE	0	0	0	FALSE	-0.0433427	0.798828	0.818015	25.0351	-0.0433427	0.798838	0.813508	25.0351	-0.0433427	0.798842	0.818771	25.0351	-0.0433427	0.798828	0.818037	25.0351	-0.0433427	0.798829	0.818017	25.0351	-0.0433427	0.79883	0.814786	25.0351	-0.0433427	0.79883	0.818037	25.0351	-0.0433427	0.79885	0.830553	25.0351	-0.0433427	0.798847	0.825634	25.0351	-0.0433427	0.798838	0.813506	25.0351	-0.0433427	0.798838	0.821266	25.0351	-0.0433427
sp|O08976|PBAS_MOUSE	1	0	1	FALSE	0.452619	0.129569	0.578002	21.9253	0.452619	0.129571	0.574804	21.9253	0.452619	0.129569	0.578502	21.9253	0.452619	0.129565	0.577993	21.9253	0.452619	0.12957	0.578005	21.9253	0.452619	0.129573	0.575734	21.9253	0.452619	0.12957	0.578015	21.9253	0.440478	0.138983	0.594308	21.9271	0.353618	0.197287	0.620776	21.867	0.452619	0.129569	0.574791	21.9253	0.452619	0.129567	0.580262	21.9253	0.353618
sp|O08997|ATOX1_MOUSE	0	0	0	FALSE	-0.0726726	0.655743	0.781911	25.6999	-0.0726726	0.655761	0.777613	25.6999	-0.0726726	0.655769	0.782649	25.6999	-0.0726726	0.655744	0.781932	25.6999	-0.0726726	0.655745	0.781914	25.6999	-0.0726726	0.655747	0.778827	25.6999	-0.0726726	0.655748	0.781935	25.6999	-0.0726726	0.655777	0.796781	25.6999	-0.0726726	0.655776	0.788676	25.6999	-0.0726726	0.655763	0.777612	25.6999	-0.0726726	0.655762	0.784822	25.6999	-0.0726726
sp|O09044|SNP23_MOUSE	0	0	0	FALSE	-0.111297	0.632606	0.773078	23.2079	-0.111489	0.632017	0.769908	23.208	-0.111297	0.632614	0.774333	23.2079	-0.111489	0.632008	0.774185	23.208	-0.111489	0.632012	0.774171	23.208	-0.111489	0.632015	0.771114	23.208	-0.111489	0.632013	0.774189	23.208	-0.11295	0.62858	0.78436	23.2073	-0.110337	0.635119	0.781274	23.2083	-0.111489	0.632016	0.76991	23.208	-0.110773	0.634193	0.777259	23.2081	-0.110319
sp|O09061|PSB1_MOUSE	0	0	0	FALSE	0.0475212	0.820483	0.821875	25.8783	0.0475212	0.820487	0.817392	25.8783	0.0475212	0.820489	0.822634	25.8783	0.0475212	0.820482	0.822415	25.8783	0.0475212	0.820483	0.821924	25.8783	0.0475212	0.820485	0.818677	25.8783	0.0475212	0.820484	0.821944	25.8783	0.0475212	0.820506	0.833424	25.8783	0.0475212	0.820499	0.829767	25.8783	0.0475212	0.820487	0.817548	25.8783	0.0475212	0.820487	0.825609	25.8783	0.0475212
sp|O09111|NDUBB_MOUSE	0	0	0	FALSE	0.70737	0.00135597	0.153356	23.8002	0.707298	0.00135634	0.152362	23.8002	0.706804	0.00137391	0.153457	23.8004	0.707298	0.00135588	0.153202	23.8002	0.707298	0.00135601	0.153225	23.8002	0.707298	0.00135613	0.162809	23.8002	0.707298	0.00135606	0.153224	23.8002	0.706609	0.0013799	0.157678	23.8005	0.707412	0.00135781	0.176377	23.8002	0.707298	0.00135634	0.15235	23.8002	0.707412	0.00135675	0.153923	23.8002	0.706622
sp|O09131|GSTO1_MOUSE	0	0	0	FALSE	0.305795	0.158038	0.601048	25.8532	0.305795	0.158048	0.595466	25.8532	0.305795	0.158051	0.601596	25.8532	0.305795	0.158035	0.598774	25.8532	0.305795	0.158039	0.59937	25.8532	0.305795	0.158042	0.596428	25.8532	0.305795	0.15804	0.598793	25.8532	0.305795	0.158092	0.612232	25.8532	0.305795	0.158075	0.611415	25.8532	0.305795	0.158047	0.595454	25.8532	0.305795	0.158045	0.603416	25.8532	0.305795
sp|O09159|MA2B1_MOUSE	0	0	0	FALSE	0.0290846	0.925448	0.842513	23.6046	0.0291337	0.92532	0.837374	23.6046	0.0289525	0.925782	0.843278	23.6045	0.0291337	0.925319	0.842477	23.6046	0.02916	0.925253	0.842464	23.6046	0.0291337	0.925321	0.838698	23.6046	0.0291337	0.92532	0.842476	23.6046	0.0268139	0.931145	0.854844	23.6053	0.0291957	0.925185	0.850123	23.6045	0.0291337	0.92532	0.837371	23.6046	0.0290846	0.925448	0.845828	23.6046	0.0282109
sp|O09164|SODE_MOUSE	0	0	0	FALSE	0.175409	0.536207	0.753046	24.8034	0.175409	0.536209	0.748939	24.8034	0.175409	0.536208	0.753853	24.8034	0.175409	0.536202	0.753074	24.8034	0.175409	0.536207	0.753051	24.8034	0.175409	0.536211	0.750079	24.8034	0.175409	0.536207	0.753077	24.8034	0.175409	0.536266	0.764343	24.8034	0.175409	0.536241	0.760216	24.8034	0.175409	0.536208	0.748944	24.8034	0.175409	0.536205	0.756152	24.8034	0.175409
sp|O09165|CASQ1_MOUSE	0	0	0	FALSE	0.492395	0.559649	0.754381	25.7444	0.492395	0.559643	0.750292	25.7444	0.492395	0.559636	0.755073	25.7444	0.492395	0.559642	0.754474	25.7444	0.492395	0.559649	0.754464	25.7444	0.492395	0.559652	0.751486	25.7444	0.492395	0.559647	0.754479	25.7444	0.492395	0.559713	0.766629	25.7444	0.492395	0.559679	0.760216	25.7444	0.492395	0.559639	0.750285	25.7444	0.492395	0.559636	0.757128	25.7444	0.492395
sp|O09167|RL21_MOUSE	0	0	0	FALSE	-0.263961	0.336426	0.681881	26.0365	-0.263961	0.33643	0.678191	26.0365	-0.263961	0.336428	0.682613	26.0365	-0.263961	0.336421	0.681909	26.0365	-0.263961	0.336427	0.681888	26.0365	-0.263961	0.336431	0.679201	26.0365	-0.263961	0.336427	0.681916	26.0365	-0.263961	0.336495	0.689702	26.0365	-0.263961	0.336467	0.686152	26.0365	-0.263961	0.336428	0.678198	26.0365	-0.263961	0.336425	0.684667	26.0365	-0.263961
sp|O35114|SCRB2_MOUSE	0	0	0	FALSE	-0.468909	0.380047	0.690579	26.2645	-0.469014	0.380029	0.687127	26.2644	-0.468909	0.380035	0.691285	26.2645	-0.469014	0.380027	0.690932	26.2644	-0.469014	0.380035	0.690921	26.2644	-0.469014	0.380039	0.688197	26.2644	-0.469014	0.380033	0.69094	26.2644	-0.469083	0.380102	0.702728	26.2644	-0.468909	0.380084	0.699443	26.2645	-0.469014	0.380026	0.687125	26.2644	-0.468909	0.380034	0.693373	26.2645	-0.468909
sp|O35129|PHB2_MOUSE	0	0	0	FALSE	-0.174926	0.411727	0.704031	28.6607	-0.174926	0.411739	0.700085	28.6607	-0.174926	0.411742	0.705022	28.6607	-0.174926	0.411724	0.70398	28.6607	-0.174926	0.411728	0.703974	28.6607	-0.174926	0.411732	0.701198	28.6607	-0.174926	0.41173	0.703989	28.6607	-0.174926	0.411788	0.714512	28.6607	-0.174926	0.411769	0.70812	28.6607	-0.174926	0.411738	0.700079	28.6607	-0.174926	0.411736	0.706223	28.6607	-0.174926
sp|O35206|COFA1_MOUSE	0	0	0	FALSE	0.133495	0.329851	0.681881	27.1125	0.133495	0.329894	0.678191	27.1125	0.133495	0.329915	0.682613	27.1125	0.133495	0.329858	0.681909	27.1125	0.133495	0.329855	0.681888	27.1125	0.133495	0.329859	0.679201	27.1125	0.133495	0.329862	0.681916	27.1125	0.133495	0.329891	0.689702	27.1125	0.133495	0.329905	0.686152	27.1125	0.133495	0.329899	0.678198	27.1125	0.133495	0.329899	0.684667	27.1125	0.133495
sp|O35215|DOPD_MOUSE	0	0	0	FALSE	0.182319	0.284935	0.659115	25.9678	0.182319	0.284959	0.654906	25.9678	0.182319	0.28497	0.66074	25.9678	0.182319	0.284936	0.658517	25.9678	0.182319	0.284937	0.659381	25.9678	0.182319	0.284941	0.656785	25.9678	0.182319	0.284941	0.659402	25.9678	0.182319	0.284989	0.67057	25.9678	0.182319	0.284983	0.667042	25.9678	0.182319	0.284961	0.655775	25.9678	0.182319	0.28496	0.662044	25.9678	0.182319
sp|O35226|PSMD4_MOUSE	0	0	0	FALSE	-0.19947	0.339289	0.681881	25.4544	-0.19947	0.339302	0.678191	25.4544	-0.19947	0.339306	0.682613	25.4544	-0.19947	0.339287	0.681909	25.4544	-0.19947	0.339291	0.681888	25.4544	-0.19947	0.339295	0.679201	25.4544	-0.19947	0.339293	0.681916	25.4544	-0.19947	0.339351	0.689702	25.4544	-0.19947	0.339333	0.686152	25.4544	-0.19947	0.339302	0.678198	25.4544	-0.19947	0.3393	0.684667	25.4544	-0.19947
sp|O35286|DHX15_MOUSE	0	0	0	FALSE	0.118712	0.519239	0.753046	23.7526	0.118878	0.518481	0.748939	23.7528	0.118873	0.51868	0.753853	23.7525	0.118878	0.518464	0.753074	23.7528	0.118706	0.519155	0.753051	23.7527	0.118878	0.518469	0.750079	23.7528	0.118878	0.518468	0.753077	23.7528	0.118171	0.520365	0.764343	23.753	0.118712	0.519279	0.760216	23.7526	0.118878	0.518482	0.748944	23.7528	0.118712	0.519255	0.756152	23.7526	0.118975
sp|O35295|PURB_MOUSE	0	0	0	FALSE	-0.207602	0.407975	0.704031	23.5247	-0.20809	0.406922	0.700085	23.5246	-0.207602	0.407982	0.704899	23.5247	-0.20809	0.406912	0.70398	23.5246	-0.207918	0.407311	0.703974	23.5245	-0.20809	0.406921	0.701198	23.5246	-0.20809	0.406917	0.703989	23.5246	-0.209377	0.404706	0.712768	23.5244	-0.207621	0.40799	0.706875	23.5247	-0.20809	0.406921	0.700079	23.5246	-0.207621	0.407952	0.706223	23.5247	-0.208205
sp|O35326|SRSF5_MOUSE	0	0	0	FALSE	-0.0241539	0.931492	0.842513	23.8948	-0.0241236	0.931566	0.837374	23.8949	-0.0242868	0.931119	0.843278	23.8947	-0.0241236	0.931565	0.842477	23.8949	-0.0240711	0.931717	0.842464	23.8948	-0.0241236	0.931567	0.838698	23.8949	-0.0241236	0.931566	0.842476	23.8949	-0.0250111	0.929074	0.854844	23.8949	-0.0241539	0.931498	0.850123	23.8948	-0.0241236	0.931566	0.837371	23.8949	-0.0241539	0.931492	0.845828	23.8948	-0.0248007
sp|O35343|IMA3_MOUSE	0	0	0	FALSE	0.259879	0.152035	0.601048	22.7992	0.259934	0.152003	0.595466	22.7992	0.259879	0.15206	0.601596	22.7992	0.259934	0.151985	0.598774	22.7992	0.259934	0.151987	0.59937	22.7992	0.259934	0.15199	0.596428	22.7992	0.259934	0.15199	0.598793	22.7992	0.257728	0.155855	0.612232	22.7989	0.261503	0.150635	0.610632	22.7987	0.259934	0.152004	0.595454	22.7992	0.260715	0.150812	0.603416	22.7994	0.261503
sp|O35350|CAN1_MOUSE	0	0	0	FALSE	-0.458545	0.109458	0.559458	24.9033	-0.458545	0.109461	0.556352	24.9033	-0.458545	0.109459	0.559924	24.9033	-0.458545	0.109455	0.559445	24.9033	-0.458545	0.109459	0.559461	24.9033	-0.458545	0.109462	0.557264	24.9033	-0.458545	0.109459	0.559468	24.9033	-0.458545	0.10951	0.56252	24.9033	-0.458545	0.109488	0.562249	24.9033	-0.458545	0.109459	0.556337	24.9033	-0.458545	0.109457	0.56163	24.9033	-0.458545
sp|O35381|AN32A_MOUSE	0	0	0	FALSE	-0.199437	0.366468	0.686681	26.4521	-0.199437	0.366479	0.682312	26.4521	-0.199437	0.366482	0.687331	26.4521	-0.199437	0.366466	0.686104	26.4521	-0.199437	0.36647	0.686099	26.4521	-0.199437	0.366474	0.683394	26.4521	-0.199437	0.366471	0.686114	26.4521	-0.199437	0.366532	0.694145	26.4521	-0.199437	0.366511	0.693221	26.4521	-0.199437	0.366479	0.682306	26.4521	-0.199437	0.366476	0.689418	26.4521	-0.199437
sp|O35459|ECH1_MOUSE	0	0	0	FALSE	0.355138	0.0300796	0.412173	26.0562	0.355138	0.030089	0.41051	26.0562	0.355138	0.0300934	0.412749	26.0562	0.355138	0.0300803	0.412758	26.0562	0.355138	0.0300805	0.412179	26.0562	0.355138	0.0300819	0.411161	26.0562	0.355138	0.030082	0.412785	26.0562	0.355138	0.030097	0.416895	26.0562	0.355138	0.0300963	0.417536	26.0562	0.355138	0.0300899	0.4105	26.0562	0.355138	0.0300895	0.412913	26.0562	0.355138
sp|O35593|PSDE_MOUSE	0	0	0	FALSE	0.310677	0.232137	0.631249	23.0176	0.310123	0.232872	0.628268	23.0173	0.310677	0.232142	0.630958	23.0176	0.310123	0.232863	0.631679	23.0173	0.310123	0.232868	0.631656	23.0173	0.310123	0.232872	0.628192	23.0173	0.310123	0.232869	0.630706	23.0173	0.305243	0.237574	0.642084	23.0184	0.311064	0.232114	0.641973	23.0172	0.310123	0.232871	0.627303	23.0173	0.310828	0.231881	0.634369	23.0175	0.310927
sp|O35639|ANXA3_MOUSE	0	0	0	FALSE	0.0256845	0.793735	0.817097	27.0187	0.0256845	0.793773	0.812619	27.0187	0.0256845	0.793794	0.817892	27.0187	0.0256845	0.793744	0.817126	27.0187	0.0256845	0.793738	0.8171	27.0187	0.0256845	0.79374	0.813873	27.0187	0.0256845	0.793744	0.817125	27.0187	0.0256845	0.793736	0.829742	27.0187	0.0256845	0.793764	0.825397	27.0187	0.0256845	0.793779	0.812622	27.0187	0.0256845	0.79378	0.820375	27.0187	0.0256845
sp|O35643|AP1B1_MOUSE	0	0	0	FALSE	-0.0543245	0.69581	0.794612	24.9409	-0.0543245	0.695835	0.790251	24.9409	-0.0543245	0.695847	0.795374	24.9409	-0.0543245	0.695814	0.794636	24.9409	-0.0543245	0.695812	0.794615	24.9409	-0.0543245	0.695815	0.791477	24.9409	-0.0543245	0.695817	0.794637	24.9409	-0.0543245	0.695835	0.808527	24.9409	-0.0543245	0.695842	0.800635	24.9409	-0.0543245	0.695838	0.790252	24.9409	-0.0543245	0.695838	0.79779	24.9409	-0.0543245
sp|O35658|C1QBP_MOUSE	0	0	0	FALSE	0.217744	0.271368	0.653804	24.8094	0.217744	0.271384	0.651135	24.8094	0.217744	0.271389	0.655358	24.8094	0.217744	0.271366	0.654727	24.8094	0.217744	0.27137	0.654719	24.8094	0.217744	0.271374	0.652141	24.8094	0.217744	0.271372	0.654739	24.8094	0.217744	0.271428	0.664202	24.8094	0.217744	0.271412	0.661057	24.8094	0.217744	0.271384	0.651134	24.8094	0.217744	0.271382	0.658256	24.8094	0.217744
sp|O35678|MGLL_MOUSE	0	0	0	FALSE	0.352595	0.0464138	0.462397	28.6681	0.352595	0.0464238	0.457943	28.6681	0.352595	0.0464281	0.460869	28.6681	0.352595	0.046414	0.463107	28.6681	0.352595	0.0464148	0.463133	28.6681	0.352595	0.0464166	0.458714	28.6681	0.352595	0.0464164	0.463136	28.6681	0.352595	0.0464389	0.459559	28.6681	0.352595	0.0464351	0.467193	28.6681	0.352595	0.0464246	0.460526	28.6681	0.352595	0.0464238	0.462275	28.6681	0.352595
sp|O35682|MYADM_MOUSE	0	0	0	FALSE	0.213804	0.340596	0.681881	22.9607	0.213654	0.340915	0.678191	22.9607	0.213804	0.340608	0.682613	22.9607	0.213654	0.340902	0.681909	22.9607	0.213643	0.340919	0.681888	22.9607	0.213654	0.34091	0.679201	22.9607	0.213654	0.340907	0.681916	22.9607	0.210438	0.348296	0.689702	22.9609	0.213809	0.341168	0.686152	22.9604	0.213654	0.340914	0.678198	22.9607	0.213804	0.340603	0.684667	22.9607	0.213776
sp|O35737|HNRH1_MOUSE	0	0	0	FALSE	0.127503	0.57048	0.755644	24.4918	0.127503	0.570488	0.751466	24.4918	0.127503	0.57049	0.756317	24.4918	0.127503	0.570477	0.755655	24.4918	0.127503	0.570481	0.755645	24.4918	0.127503	0.570484	0.752663	24.4918	0.127503	0.570482	0.755661	24.4918	0.127428	0.570855	0.769008	24.4917	0.127503	0.570514	0.762082	24.4918	0.127503	0.570487	0.75146	24.4918	0.127503	0.570485	0.758046	24.4918	0.127428
sp|O35744|CHIL3_MOUSE	0	0	0	FALSE	-0.825888	0.315593	0.679587	24.1319	-0.825948	0.315543	0.675865	24.1319	-0.825888	0.315578	0.68109	24.1319	-0.825948	0.315542	0.679601	24.1319	-0.825948	0.315551	0.679568	24.1319	-0.825948	0.315555	0.676914	24.1319	-0.825948	0.315549	0.679611	24.1319	-0.828275	0.314446	0.688916	24.1316	-0.823134	0.316626	0.686152	24.1334	-0.825948	0.315539	0.675863	24.1319	-0.825888	0.315578	0.682306	24.1319	-0.823134
sp|O35841|API5_MOUSE	0	0	0	FALSE	-0.416253	0.0464647	0.462397	24.6515	-0.416253	0.0464708	0.457943	24.6515	-0.416253	0.0464728	0.460869	24.6515	-0.416253	0.0464638	0.463107	24.6515	-0.416253	0.0464655	0.463133	24.6515	-0.416253	0.0464673	0.458714	24.6515	-0.416253	0.0464664	0.463136	24.6515	-0.416253	0.046493	0.459559	24.6515	-0.416253	0.0464847	0.467193	24.6515	-0.416253	0.0464708	0.460526	24.6515	-0.416253	0.0464698	0.462275	24.6515	-0.416253
sp|O35855|BCAT2_MOUSE	0	0	0	FALSE	0.00738118	0.956392	0.843956	27.2067	0.00738118	0.956396	0.838866	27.2067	0.00738118	0.956398	0.844714	27.2067	0.00738118	0.956392	0.843969	27.2067	0.00738118	0.956392	0.843957	27.2067	0.00738118	0.956392	0.840191	27.2067	0.00738118	0.956393	0.843968	27.2067	0.00738118	0.956395	0.854844	27.2067	0.00738118	0.956397	0.852339	27.2067	0.00738118	0.956396	0.838863	27.2067	0.00738118	0.956396	0.847053	27.2067	0.00738118
sp|O35857|TIM44_MOUSE	0	0	0	FALSE	0.665105	0.0525864	0.485218	22.7031	0.66481	0.0526494	0.483117	22.703	0.665105	0.0525842	0.483068	22.7031	0.66481	0.0526465	0.485786	22.703	0.66481	0.05265	0.488404	22.703	0.66481	0.0526519	0.483903	22.703	0.66481	0.0526497	0.485814	22.703	0.653562	0.0540716	0.492267	22.7073	0.667578	0.0526721	0.495914	22.7015	0.66481	0.052648	0.483103	22.703	0.66507	0.0525936	0.487207	22.703	0.667578
sp|O35864|CSN5_MOUSE	0	0	0	FALSE	0.288582	0.242956	0.641126	23.3499	0.288281	0.243557	0.637731	23.3499	0.288514	0.24304	0.640967	23.3499	0.288281	0.243546	0.64117	23.3499	0.288264	0.243562	0.641138	23.3498	0.288281	0.243555	0.637654	23.3499	0.288281	0.243552	0.640213	23.3499	0.285113	0.245332	0.645483	23.3506	0.289303	0.2427	0.650415	23.3496	0.288281	0.243555	0.636791	23.3499	0.288622	0.242905	0.643208	23.3499	0.289158
sp|O35887|CALU_MOUSE	0	0	0	FALSE	0.0835811	0.555582	0.753046	26.3318	0.0835811	0.555613	0.748939	26.3318	0.0835811	0.555629	0.75387	26.3318	0.0835811	0.555586	0.753074	26.3318	0.0835811	0.555584	0.753051	26.3318	0.0835811	0.555587	0.750079	26.3318	0.0835811	0.555589	0.753077	26.3318	0.0835811	0.555616	0.766629	26.3318	0.0835811	0.555625	0.760216	26.3318	0.0835811	0.555617	0.748944	26.3318	0.0835811	0.555617	0.75668	26.3318	0.0835811
sp|O35892|SP100_MOUSE	0	0	0	FALSE	0.153256	0.78198	0.813406	22.1936	0.153256	0.781978	0.808751	22.1936	0.153256	0.781975	0.814191	22.1936	0.153256	0.781977	0.813263	22.1936	0.153256	0.78198	0.813246	22.1936	0.153256	0.781982	0.810034	22.1936	0.153256	0.78198	0.813264	22.1936	0.147951	0.78971	0.82952	22.193	0.152838	0.78271	0.821673	22.1928	0.153256	0.781976	0.808747	22.1936	0.153256	0.781975	0.816664	22.1936	0.154275
sp|O35945|AL1A7_MOUSE	0	0	0	FALSE	0.294862	0.0228081	0.408571	25.9657	0.294862	0.022822	0.40648	25.9657	0.294862	0.0228293	0.409189	25.9657	0.294862	0.0228105	0.408601	25.9657	0.294862	0.0228092	0.408586	25.9657	0.294862	0.0228103	0.406991	25.9657	0.294862	0.0228115	0.408622	25.9657	0.294862	0.0228176	0.408822	25.9657	0.294862	0.0228239	0.412897	25.9657	0.294862	0.0228239	0.406498	25.9657	0.294862	0.0228241	0.410372	25.9657	0.294862
sp|O35955|PSB10_MOUSE	0	0	0	FALSE	-0.136853	0.399429	0.696873	21.8377	-0.136853	0.399455	0.693388	21.8377	-0.136853	0.399468	0.697486	21.8377	-0.136853	0.399431	0.697251	21.8377	-0.136853	0.399431	0.697248	21.8377	-0.136853	0.399435	0.694499	21.8377	-0.136853	0.399435	0.697261	21.8377	-0.149182	0.362199	0.692115	21.8375	-0.126001	0.434878	0.722907	21.8397	-0.136853	0.399458	0.69338	21.8377	-0.136853	0.399457	0.699754	21.8377	-0.126001
sp|O35969|GAMT_MOUSE	0	0	0	FALSE	1.16098	0.00452237	0.242871	22.9856	1.1611	0.00451805	0.241661	22.9857	1.1609	0.00452231	0.242939	22.9856	1.1611	0.0045177	0.242948	22.9857	1.1611	0.00451833	0.242878	22.9857	1.1611	0.00451865	0.242018	22.9857	1.1611	0.00451824	0.242973	22.9857	1.15796	0.00461538	0.239385	22.9866	1.16304	0.00451607	0.252593	22.9846	1.1611	0.00451779	0.241659	22.9857	1.16101	0.00451949	0.243869	22.9856	1.16282
sp|O54724|CAVN1_MOUSE	0	0	0	FALSE	-0.0971146	0.554309	0.753046	30.1429	-0.0971146	0.554331	0.748939	30.1429	-0.0971146	0.554341	0.75387	30.1429	-0.0971146	0.554311	0.753074	30.1429	-0.0971146	0.554311	0.753051	30.1429	-0.0971146	0.554314	0.750079	30.1429	-0.0971146	0.554315	0.753077	30.1429	-0.0971146	0.554352	0.766629	30.1429	-0.0971146	0.554349	0.760216	30.1429	-0.0971146	0.554333	0.748944	30.1429	-0.0971146	0.554332	0.75668	30.1429	-0.0971146
sp|O54734|OST48_MOUSE	0	0	0	FALSE	-0.0713036	0.531593	0.753046	25.7281	-0.0713036	0.531647	0.748939	25.7281	-0.0713036	0.531677	0.753853	25.7281	-0.0713036	0.531603	0.753074	25.7281	-0.0713036	0.531597	0.753051	25.7281	-0.0713036	0.5316	0.750079	25.7281	-0.0713036	0.531606	0.753077	25.7281	-0.0713036	0.531611	0.764343	25.7281	-0.0713036	0.531645	0.760216	25.7281	-0.0713036	0.531656	0.748944	25.7281	-0.0713036	0.531657	0.756152	25.7281	-0.0713036
sp|O54754|AOXA_MOUSE	1	0	1	FALSE	0.631423	0.182618	0.606814	20.6202	0.631423	0.182615	0.603504	20.6202	0.631423	0.182609	0.607419	20.6202	0.631423	0.182612	0.606824	20.6202	0.631423	0.182619	0.60682	20.6202	0.631423	0.182622	0.604433	20.6202	0.631423	0.182618	0.606839	20.6202	0.61294	0.196424	0.623692	20.6241	0.581517	0.217372	0.630694	20.5857	0.631423	0.182611	0.603502	20.6202	0.631423	0.182608	0.610415	20.6202	0.581638
sp|O54774|AP3D1_MOUSE	0	0	0	FALSE	0.128639	0.410115	0.704031	22.4074	0.128639	0.410145	0.700085	22.4074	0.128639	0.410159	0.705022	22.4074	0.128639	0.410118	0.70398	22.4074	0.128639	0.410118	0.703974	22.4074	0.128639	0.410122	0.701198	22.4074	0.128639	0.410123	0.703989	22.4074	0.123946	0.427905	0.723916	22.4067	0.133202	0.395877	0.705311	22.4064	0.128639	0.410148	0.700079	22.4074	0.128565	0.410283	0.706223	22.4074	0.133202
sp|O54824|IL16_MOUSE	2	1	1	TRUE	-0.854854	0.0285091	0.412173	21.2419	-0.854854	0.0285084	0.41051	21.2419	-0.854854	0.0285067	0.412749	21.2419	-0.854854	0.028507	0.412758	21.2419	-0.854854	0.0285094	0.412179	21.2419	-0.854854	0.0285107	0.411161	21.2419	-0.854854	0.0285091	0.412785	21.2419	-0.832399	0.032888	0.419308	21.2245	-0.854493	0.0298182	0.417536	21.2366	-0.854854	0.0285074	0.4105	21.2419	-0.854854	0.0285063	0.412913	21.2419	-0.854424
sp|O54931|AKAP2_MOUSE	0	0	0	FALSE	0.104011	0.596622	0.759805	23.2296	0.103344	0.599021	0.755344	23.2294	0.104011	0.596639	0.760568	23.2296	0.103344	0.599007	0.759551	23.2294	0.103344	0.59901	0.759538	23.2294	0.103344	0.599013	0.75654	23.2294	0.103344	0.599012	0.759555	23.2294	0.0999958	0.610171	0.773299	23.23	0.104067	0.596548	0.76319	23.2295	0.103344	0.599021	0.755339	23.2294	0.104106	0.596357	0.762969	23.2295	0.104176
sp|O54950|AAKG1_MOUSE	0	0	0	FALSE	-0.116254	0.7145	0.797974	22.1286	-0.116363	0.714292	0.793882	22.1286	-0.116254	0.714499	0.798745	22.1286	-0.116363	0.714289	0.798296	22.1286	-0.116363	0.714292	0.798276	22.1286	-0.116363	0.714295	0.795124	22.1286	-0.116363	0.714292	0.798297	22.1286	-0.122843	0.699187	0.808527	22.1288	-0.113096	0.722806	0.808292	22.1267	-0.116363	0.714291	0.793881	22.1286	-0.116254	0.714497	0.801171	22.1286	-0.113096
sp|O54962|BAF_MOUSE	0	0	0	FALSE	0.138875	0.614532	0.764173	22.4577	0.138875	0.614535	0.759957	22.4577	0.138875	0.614533	0.764868	22.4577	0.138875	0.614528	0.764188	22.4577	0.138875	0.614533	0.764175	22.4577	0.138875	0.614535	0.761159	22.4577	0.138875	0.614533	0.764193	22.4577	0.130934	0.633103	0.786656	22.4593	0.138394	0.617214	0.772051	22.4564	0.138875	0.614533	0.759952	22.4577	0.138749	0.614777	0.767673	22.4577	0.138394
sp|O54984|GET3_MOUSE	0	0	0	FALSE	-0.0494469	0.750897	0.804346	24.2962	-0.0494469	0.750913	0.799924	24.2962	-0.0494469	0.75092	0.805105	24.2962	-0.0494469	0.750899	0.804369	24.2962	-0.0494469	0.750899	0.804348	24.2962	-0.0494469	0.750901	0.801171	24.2962	-0.0494469	0.750901	0.80437	24.2962	-0.0494469	0.750922	0.815964	24.2962	-0.0494469	0.750922	0.814529	24.2962	-0.0494469	0.750914	0.799924	24.2962	-0.0494469	0.750914	0.807554	24.2962	-0.0494469
sp|O55013|TPPC3_MOUSE	0	0	0	FALSE	0.153699	0.512788	0.753046	22.8074	0.153766	0.512655	0.748939	22.8074	0.153699	0.512797	0.753853	22.8074	0.153766	0.512645	0.753074	22.8074	0.153766	0.512649	0.753051	22.8074	0.153766	0.512652	0.750079	22.8074	0.153766	0.51265	0.753077	22.8074	0.150366	0.521444	0.764343	22.8076	0.155987	0.505182	0.760216	22.8077	0.153766	0.512654	0.748944	22.8074	0.153719	0.51273	0.756152	22.8073	0.155987
sp|O55022|PGRC1_MOUSE	0	0	0	FALSE	0.313809	0.0783371	0.528803	25.1094	0.313809	0.0783505	0.527088	25.1094	0.313809	0.0783561	0.529425	25.1094	0.313809	0.0783373	0.528821	25.1094	0.313809	0.0783385	0.528814	25.1094	0.313809	0.0783409	0.52674	25.1094	0.313809	0.0783405	0.528841	25.1094	0.313809	0.0783716	0.530386	25.1094	0.313809	0.0783661	0.533004	25.1094	0.313809	0.0783514	0.525988	25.1094	0.313809	0.0783504	0.532154	25.1094	0.313809
sp|O55023|IMPA1_MOUSE	0	0	0	FALSE	-0.0936234	0.576917	0.758601	24.8035	-0.0936234	0.576937	0.754587	24.8035	-0.0936234	0.576946	0.759311	24.8035	-0.0936234	0.576918	0.758756	24.8035	-0.0936234	0.576919	0.758863	24.8035	-0.0936234	0.576922	0.755739	24.8035	-0.0936234	0.576922	0.758758	24.8035	-0.0936234	0.576959	0.771043	24.8035	-0.0936234	0.576955	0.76319	24.8035	-0.0936234	0.576939	0.754591	24.8035	-0.0936234	0.576938	0.761621	24.8035	-0.0936234
sp|O55026|ENTP2_MOUSE	0	0	0	FALSE	0.222197	0.101963	0.557884	26.6656	0.222197	0.101993	0.554912	26.6656	0.222197	0.102009	0.558551	26.6656	0.222197	0.101967	0.557907	26.6656	0.222197	0.101965	0.557895	26.6656	0.222197	0.101968	0.555705	26.6656	0.222197	0.10197	0.557925	26.6656	0.222197	0.10199	0.560627	26.6656	0.222197	0.102001	0.559831	26.6656	0.222197	0.101997	0.554921	26.6656	0.222197	0.101997	0.560014	26.6656	0.222197
sp|O55029|COPB2_MOUSE	0	0	0	FALSE	-0.018411	0.894724	0.835834	24.6048	-0.018411	0.894733	0.831219	24.6048	-0.018411	0.894737	0.836592	24.6048	-0.018411	0.894725	0.835855	24.6048	-0.018411	0.894725	0.835835	24.6048	-0.018411	0.894726	0.832533	24.6048	-0.018411	0.894726	0.835854	24.6048	-0.018411	0.894733	0.847604	24.6048	-0.018411	0.894736	0.842443	24.6048	-0.018411	0.894734	0.831216	24.6048	-0.018411	0.894734	0.839145	24.6048	-0.018411
sp|O55042|SYUA_MOUSE	0	0	0	FALSE	-0.0860872	0.661045	0.782927	23.8134	-0.086127	0.660694	0.778272	23.8136	-0.0862427	0.660473	0.783302	23.8133	-0.086127	0.660683	0.782613	23.8136	-0.085866	0.661745	0.783032	23.8135	-0.086127	0.660687	0.779511	23.8136	-0.086127	0.660686	0.782617	23.8136	-0.0865055	0.659438	0.797395	23.8134	-0.0860872	0.661074	0.788842	23.8134	-0.086127	0.660694	0.778266	23.8136	-0.0860872	0.661054	0.786064	23.8134	-0.086382
sp|O55098|STK10_MOUSE	0	0	0	FALSE	0.161785	0.699139	0.796316	21.91	0.161785	0.699137	0.791916	21.91	0.161785	0.699134	0.797032	21.91	0.161785	0.699135	0.796332	21.91	0.161785	0.69914	0.796318	21.91	0.161785	0.699142	0.793173	21.91	0.161785	0.699139	0.796335	21.91	0.15144	0.717874	0.808527	21.9108	0.17284	0.680017	0.798159	21.9106	0.161785	0.699136	0.791911	21.91	0.161785	0.699133	0.799464	21.91	0.172745
sp|O55103|PRAX_MOUSE	0	0	0	FALSE	0.190746	0.337337	0.681881	27.3748	0.190746	0.337353	0.678191	27.3748	0.190746	0.337358	0.682613	27.3748	0.190746	0.337336	0.681909	27.3748	0.190746	0.337339	0.681888	27.3748	0.190746	0.337343	0.679201	27.3748	0.190746	0.337341	0.681916	27.3748	0.190746	0.337398	0.689702	27.3748	0.190746	0.337382	0.686152	27.3748	0.190746	0.337353	0.678198	27.3748	0.190746	0.337351	0.684667	27.3748	0.190746
sp|O55126|NIPS2_MOUSE	0	0	0	FALSE	-0.119073	0.472527	0.742952	25.1543	-0.119073	0.472551	0.738923	25.1543	-0.119073	0.472562	0.743739	25.1543	-0.119073	0.472528	0.742984	25.1543	-0.119073	0.472529	0.742958	25.1543	-0.119073	0.472533	0.740028	25.1543	-0.119073	0.472533	0.742987	25.1543	-0.119073	0.472575	0.754279	25.1543	-0.119073	0.472571	0.750052	25.1543	-0.119073	0.472553	0.738931	25.1543	-0.119073	0.472552	0.745886	25.1543	-0.119073
sp|O55131|SEPT7_MOUSE	0	0	0	FALSE	-0.135286	0.436677	0.720771	27.2141	-0.135286	0.436699	0.71727	27.2141	-0.135286	0.436709	0.721529	27.2141	-0.135286	0.436678	0.721217	27.2141	-0.135286	0.43668	0.720778	27.2141	-0.135286	0.436683	0.718352	27.2141	-0.135286	0.436683	0.721223	27.2141	-0.135286	0.436729	0.728343	27.2141	-0.135286	0.436722	0.722907	27.2141	-0.135286	0.436701	0.717275	27.2141	-0.135286	0.436699	0.723704	27.2141	-0.135286
sp|O55143|AT2A2_MOUSE	0	0	0	FALSE	0.0712232	0.573129	0.756622	25.6438	0.0712232	0.57317	0.75307	25.6438	0.0712232	0.573191	0.75739	25.6438	0.0712232	0.573136	0.757227	25.6438	0.0712232	0.573133	0.757204	25.6438	0.0712232	0.573136	0.754215	25.6438	0.0712232	0.573139	0.75723	25.6438	0.0712232	0.573155	0.769795	25.6438	0.0712232	0.573175	0.76319	25.6438	0.0712232	0.573176	0.753075	25.6438	0.0712232	0.573176	0.759681	25.6438	0.0712232
sp|O55222|ILK_MOUSE	0	0	0	FALSE	0.221545	0.0761057	0.524723	26.3458	0.221545	0.0761378	0.524016	26.3458	0.221545	0.0761549	0.525363	26.3458	0.221545	0.0761114	0.524744	26.3458	0.221545	0.0761082	0.524734	26.3458	0.221545	0.0761106	0.522677	26.3458	0.221545	0.0761136	0.524764	26.3458	0.221545	0.0761244	0.526165	26.3458	0.221545	0.0761406	0.533004	26.3458	0.221545	0.0761424	0.524025	26.3458	0.221545	0.0761428	0.529019	26.3458	0.221545
sp|O55234|PSB5_MOUSE	2	1	1	TRUE	-0.184247	0.499481	0.751851	21.4372	-0.184247	0.499484	0.747644	21.4372	-0.184247	0.499483	0.752859	21.4372	-0.184247	0.499476	0.75181	21.4372	-0.184247	0.499482	0.751802	21.4372	-0.184247	0.499485	0.748836	21.4372	-0.184247	0.499482	0.751817	21.4372	-0.175295	0.527306	0.764343	21.4274	-0.172194	0.527302	0.760216	21.4373	-0.184247	0.499483	0.747637	21.4372	-0.184247	0.49948	0.754777	21.4372	-0.172194
sp|O55239|NNMT_MOUSE	0	0	0	FALSE	0.744499	0.128351	0.578002	22.6667	0.743916	0.128582	0.574804	22.6664	0.744499	0.128342	0.578502	22.6667	0.743916	0.12858	0.577993	22.6664	0.743894	0.128593	0.578005	22.6664	0.743916	0.128589	0.575734	22.6664	0.743916	0.128585	0.578015	22.6664	0.733214	0.132492	0.589727	22.6688	0.750142	0.127457	0.585224	22.6645	0.743916	0.12858	0.574791	22.6664	0.744468	0.128348	0.580262	22.6666	0.750002
sp|O70133|DHX9_MOUSE	0	0	0	FALSE	-0.277609	0.226401	0.626689	25.8009	-0.277609	0.226411	0.623296	25.8009	-0.277609	0.226412	0.626367	25.8009	-0.277609	0.226398	0.626709	25.8009	-0.277609	0.226403	0.626696	25.8009	-0.277609	0.226407	0.623245	25.8009	-0.277609	0.226404	0.625733	25.8009	-0.277609	0.226464	0.63684	25.8009	-0.277609	0.226443	0.637944	25.8009	-0.277609	0.22641	0.622317	25.8009	-0.277609	0.226407	0.629412	25.8009	-0.277609
sp|O70152|DPM1_MOUSE	0	0	0	FALSE	0.0298393	0.839914	0.824254	23.9574	0.0296191	0.841218	0.819714	23.9573	0.0299191	0.839526	0.825019	23.9574	0.0296191	0.841208	0.824742	23.9573	0.0298393	0.839915	0.824256	23.9574	0.0296191	0.841209	0.820999	23.9573	0.0296191	0.84121	0.824276	23.9573	0.0296325	0.841205	0.837444	23.9572	0.0298393	0.839931	0.83306	23.9574	0.0296191	0.84122	0.819712	23.9573	0.0298393	0.839927	0.828467	23.9574	0.0297646
sp|O70172|PI42A_MOUSE	0	0	0	FALSE	0.171667	0.378842	0.690579	22.3421	0.171667	0.378859	0.687127	22.3421	0.171667	0.378865	0.691285	22.3421	0.171667	0.378841	0.690932	22.3421	0.171667	0.378844	0.690921	22.3421	0.171667	0.378848	0.688197	22.3421	0.171667	0.378847	0.69094	22.3421	0.164308	0.400051	0.709652	22.3425	0.176512	0.367351	0.693221	22.3419	0.171667	0.378859	0.687125	22.3421	0.172369	0.377796	0.693054	22.3425	0.176512
sp|O70194|EIF3D_MOUSE	0	0	0	FALSE	-0.414277	0.175318	0.602767	23.2861	-0.414226	0.175394	0.598297	23.2863	-0.414877	0.174851	0.603375	23.2864	-0.414226	0.175388	0.601599	23.2863	-0.4142	0.175417	0.601599	23.2863	-0.414226	0.175397	0.599234	23.2863	-0.414226	0.175393	0.601616	23.2863	-0.415294	0.175013	0.615005	23.2858	-0.413453	0.175303	0.612218	23.2866	-0.414226	0.175392	0.598292	23.2863	-0.414277	0.175314	0.605168	23.2861	-0.413963
sp|O70200|AIF1_MOUSE	2	0	2	FALSE	-0.490268	0.115292	0.571418	20.501	-0.490268	0.115293	0.568267	20.501	-0.490268	0.115291	0.571929	20.501	-0.490268	0.115288	0.571412	20.501	-0.490268	0.115293	0.571423	20.501	-0.490268	0.115296	0.569179	20.501	-0.490268	0.115293	0.571434	20.501	-0.512002	0.100365	0.557826	20.5042	-0.481268	0.121757	0.585224	20.4986	-0.490268	0.115292	0.568257	20.501	-0.490268	0.115289	0.573665	20.501	-0.481268
sp|O70209|PDLI3_MOUSE	0	0	0	FALSE	0.229871	0.64523	0.780149	21.8439	0.229117	0.645984	0.77604	21.8435	0.229871	0.645222	0.780904	21.8439	0.229117	0.645982	0.780367	21.8435	0.229117	0.645987	0.780354	21.8435	0.229117	0.64599	0.777274	21.8435	0.229117	0.645986	0.780371	21.8435	0.215965	0.664381	0.799143	21.8453	0.239167	0.631978	0.780441	21.8416	0.229117	0.645981	0.776034	21.8435	0.229871	0.645222	0.783275	21.8439	0.239354
sp|O70250|PGAM2_MOUSE	0	0	0	FALSE	1.41024	0.131648	0.580505	26.0795	1.41024	0.131642	0.577459	26.0795	1.41024	0.131635	0.581276	26.0795	1.41024	0.131642	0.580546	26.0795	1.41024	0.131648	0.580519	26.0795	1.41024	0.131652	0.578238	26.0795	1.41024	0.131647	0.580559	26.0795	1.41042	0.131689	0.589727	26.0795	1.41024	0.131678	0.591896	26.0795	1.41024	0.131639	0.577479	26.0795	1.41024	0.131636	0.582989	26.0795	1.41042
sp|O70251|EF1B_MOUSE	0	0	0	FALSE	-0.0877593	0.522036	0.753046	25.9314	-0.0877593	0.522073	0.748939	25.9314	-0.0877593	0.522091	0.753853	25.9314	-0.0877593	0.522042	0.753074	25.9314	-0.0877593	0.522039	0.753051	25.9314	-0.0877593	0.522043	0.750079	25.9314	-0.0877593	0.522045	0.753077	25.9314	-0.0877593	0.522071	0.764343	25.9314	-0.0877593	0.522083	0.760216	25.9314	-0.0877593	0.522077	0.748944	25.9314	-0.0877593	0.522077	0.756152	25.9314	-0.0877593
sp|O70252|HMOX2_MOUSE	0	0	0	FALSE	-0.06775	0.764851	0.807534	24.3099	-0.06775	0.764856	0.803079	24.3099	-0.0676702	0.765158	0.808591	24.3099	-0.06775	0.764849	0.807553	24.3099	-0.06775	0.764852	0.807536	24.3099	-0.06775	0.764853	0.804347	24.3099	-0.06775	0.764852	0.807555	24.3099	-0.0676702	0.765183	0.818679	24.3099	-0.06775	0.764871	0.815247	24.3099	-0.06775	0.764855	0.803076	24.3099	-0.06775	0.764854	0.810736	24.3099	-0.0676702
sp|O70310|NMT1_MOUSE	0	0	0	FALSE	0.230635	0.678447	0.790444	22.9096	0.230678	0.678389	0.786569	22.9097	0.230635	0.678439	0.791156	22.9096	0.230678	0.678387	0.790985	22.9097	0.230678	0.678392	0.790971	22.9097	0.230678	0.678395	0.787848	22.9097	0.230678	0.678391	0.790988	22.9097	0.231414	0.678551	0.805653	22.9079	0.231815	0.678365	0.797824	22.9072	0.230678	0.678386	0.786073	22.9097	0.230662	0.678401	0.793681	22.9096	0.231132
sp|O70318|E41L2_MOUSE	0	0	0	FALSE	0.0666663	0.563659	0.754455	27.2749	0.0666663	0.56371	0.750292	27.2749	0.0666663	0.563737	0.75517	27.2749	0.0666663	0.563669	0.754474	27.2749	0.0666663	0.563663	0.754464	27.2749	0.0666663	0.563666	0.751486	27.2749	0.0666663	0.563672	0.754479	27.2749	0.0666663	0.563678	0.767614	27.2749	0.0666663	0.563708	0.760216	27.2749	0.0666663	0.563718	0.750285	27.2749	0.0666663	0.563719	0.757128	27.2749	0.0666663
sp|O70325|GPX4_MOUSE	0	0	0	FALSE	0.145024	0.715562	0.797974	24.2287	0.144931	0.715712	0.793882	24.2287	0.145024	0.715558	0.798745	24.2287	0.144931	0.71571	0.798296	24.2287	0.144931	0.715714	0.798276	24.2287	0.144931	0.715716	0.795124	24.2287	0.144931	0.715713	0.798297	24.2287	0.144739	0.716213	0.808527	24.2286	0.145004	0.71563	0.807875	24.2286	0.144931	0.71571	0.793881	24.2287	0.145024	0.715557	0.801171	24.2287	0.145004
sp|O70362|PHLD_MOUSE	0	0	0	FALSE	-0.881031	0.00131988	0.153356	22.8195	-0.881353	0.00131699	0.152362	22.8197	-0.881031	0.00132001	0.153457	22.8195	-0.881353	0.00131669	0.153202	22.8197	-0.881248	0.00131705	0.153225	22.8196	-0.881353	0.00131699	0.162809	22.8197	-0.881353	0.00131688	0.153224	22.8197	-0.885776	0.00127524	0.157678	22.8191	-0.880719	0.00130852	0.176377	22.8197	-0.881353	0.00131693	0.15235	22.8197	-0.881066	0.00131868	0.153923	22.8195	-0.88064
sp|O70370|CATS_MOUSE	0	0	0	FALSE	-1.09825	0.0037913	0.234883	21.2666	-1.09825	0.00379119	0.233579	21.2666	-1.09825	0.00379084	0.235067	21.2666	-1.09825	0.00379084	0.234861	21.2666	-1.09825	0.00379136	0.234887	21.2666	-1.09825	0.00379164	0.233976	21.2666	-1.09825	0.0037913	0.234889	21.2666	-1.11178	0.00348319	0.217744	21.2638	-1.08167	0.00445938	0.252593	21.2682	-1.09825	0.00379098	0.233565	21.2666	-1.09825	0.00379073	0.235778	21.2666	-1.08159
sp|O70378|EMC8_MOUSE	0	0	0	FALSE	0.0582439	0.783019	0.813406	22.3751	0.0582439	0.783025	0.809318	22.3751	0.0582439	0.783026	0.814191	22.3751	0.0582439	0.783018	0.813817	22.3751	0.0582439	0.78302	0.813796	22.3751	0.0582439	0.783021	0.810581	22.3751	0.0582439	0.78302	0.813817	22.3751	0.0557147	0.793624	0.829742	22.3745	0.0604629	0.776238	0.819075	22.3738	0.0582439	0.783024	0.809317	22.3751	0.0582439	0.783023	0.816664	22.3751	0.0604629
sp|O70400|PDLI1_MOUSE	0	0	0	FALSE	-0.312215	0.267598	0.65088	24.065	-0.312154	0.267652	0.64807	24.065	-0.312215	0.267599	0.652349	24.065	-0.312154	0.267643	0.651678	24.065	-0.312154	0.26765	0.65168	24.065	-0.312154	0.267653	0.649114	24.065	-0.312154	0.26765	0.651692	24.065	-0.312457	0.267571	0.661166	24.0648	-0.312249	0.267626	0.658464	24.065	-0.312154	0.26765	0.64806	24.065	-0.312249	0.267584	0.65569	24.065	-0.312249
sp|O70423|AOC3_MOUSE	0	0	0	FALSE	0.389473	0.0289011	0.412173	30.0447	0.389473	0.0289084	0.41051	30.0447	0.389473	0.0289115	0.412749	30.0447	0.389473	0.0289013	0.412758	30.0447	0.389473	0.0289019	0.412179	30.0447	0.389473	0.0289032	0.411161	30.0447	0.389473	0.028903	0.412785	30.0447	0.389473	0.0289196	0.416895	30.0447	0.389473	0.0289167	0.417536	30.0447	0.389473	0.0289089	0.4105	30.0447	0.389473	0.0289084	0.412913	30.0447	0.389473
sp|O70435|PSA3_MOUSE	0	0	0	FALSE	-0.0126715	0.936431	0.842513	25.0507	-0.0126715	0.936435	0.837374	25.0507	-0.0126715	0.936436	0.843278	25.0507	-0.0126715	0.936431	0.842477	25.0507	-0.0126715	0.936431	0.842464	25.0507	-0.0126715	0.936432	0.838698	25.0507	-0.0126715	0.936432	0.842476	25.0507	-0.0126715	0.936437	0.854844	25.0507	-0.0126715	0.936437	0.850123	25.0507	-0.0126715	0.936435	0.837371	25.0507	-0.0126715	0.936435	0.845828	25.0507	-0.0126715
sp|O70439|STX7_MOUSE	0	0	0	FALSE	-0.167575	0.417717	0.706937	23.0018	-0.167656	0.417648	0.70223	23.0019	-0.167575	0.417735	0.707607	23.0018	-0.167656	0.417633	0.706122	23.0019	-0.167723	0.417366	0.705655	23.0018	-0.167656	0.41764	0.703327	23.0019	-0.167656	0.417638	0.70613	23.0019	-0.171121	0.407388	0.71325	23.0022	-0.167121	0.419187	0.712703	23.0018	-0.167656	0.417648	0.702227	23.0019	-0.16761	0.417629	0.709353	23.0018	-0.167742
sp|O70475|UGDH_MOUSE	0	0	0	FALSE	-0.210191	0.120602	0.578002	25.2621	-0.210191	0.120636	0.574804	25.2621	-0.210191	0.120653	0.578502	25.2621	-0.210191	0.120607	0.577993	25.2621	-0.210191	0.120605	0.578005	25.2621	-0.210191	0.120608	0.575734	25.2621	-0.210191	0.120611	0.578015	25.2621	-0.210191	0.120632	0.589727	25.2621	-0.210191	0.120644	0.585224	25.2621	-0.210191	0.12064	0.574791	25.2621	-0.210191	0.12064	0.580262	25.2621	-0.210191
sp|O70492|SNX3_MOUSE	0	0	0	FALSE	-0.112218	0.384091	0.690915	25.1915	-0.112218	0.384138	0.687181	25.1915	-0.112218	0.384164	0.691666	25.1915	-0.112218	0.384099	0.690946	25.1915	-0.112218	0.384094	0.690922	25.1915	-0.112218	0.384098	0.688199	25.1915	-0.112218	0.384102	0.690952	25.1915	-0.112218	0.384124	0.704596	25.1915	-0.112218	0.384146	0.701957	25.1915	-0.112218	0.384145	0.68719	25.1915	-0.112218	0.384146	0.693746	25.1915	-0.112218
sp|O70493|SNX12_MOUSE	0	0	0	FALSE	0.115952	0.660177	0.782776	23.7686	0.116019	0.659979	0.77822	23.7687	0.115952	0.66018	0.783302	23.7686	0.116019	0.659972	0.782554	23.7687	0.115952	0.660178	0.782778	23.7686	0.116019	0.659979	0.77945	23.7687	0.116019	0.659976	0.782557	23.7687	0.114523	0.66437	0.799143	23.7687	0.115952	0.660204	0.788842	23.7686	0.116019	0.659978	0.778216	23.7687	0.115952	0.660177	0.785983	23.7686	0.114909
sp|O70503|DHB12_MOUSE	0	0	0	FALSE	0.0838702	0.715634	0.797974	26.885	0.0838702	0.715639	0.793882	26.885	0.0838702	0.71564	0.798745	26.885	0.0838702	0.715632	0.798296	26.885	0.0838702	0.715635	0.798276	26.885	0.0838702	0.715637	0.795124	26.885	0.0838702	0.715636	0.798297	26.885	0.0838702	0.715671	0.808527	26.885	0.0838702	0.715658	0.807875	26.885	0.0838702	0.715639	0.793881	26.885	0.0838702	0.715638	0.801171	26.885	0.0838702
sp|O70591|PFD2_MOUSE	0	0	0	FALSE	0.0885135	0.818453	0.821875	22.4411	0.0885135	0.818452	0.817392	22.4411	0.0885135	0.81845	0.822634	22.4411	0.0885135	0.818451	0.822415	22.4411	0.0885135	0.818453	0.821924	22.4411	0.0885135	0.818455	0.818677	22.4411	0.0885135	0.818453	0.821944	22.4411	0.0868659	0.822199	0.833424	22.44	0.0912412	0.813084	0.827357	22.4402	0.0885135	0.818451	0.817548	22.4411	0.0885898	0.818285	0.825609	22.4411	0.091165
sp|O70622|RTN2_MOUSE	1	1	0	FALSE	0.533956	0.536712	0.753046	21.8487	0.53394	0.53672	0.748939	21.8487	0.533956	0.536699	0.753853	21.8487	0.53394	0.536719	0.753074	21.8487	0.53394	0.536727	0.753051	21.8487	0.53394	0.53673	0.750079	21.8487	0.53394	0.536725	0.753077	21.8487	0.562833	0.51675	0.764343	21.8322	0.538069	0.534147	0.760216	21.8454	0.53394	0.536717	0.748944	21.8487	0.533845	0.536772	0.756152	21.8486	0.538183
sp|O88207|CO5A1_MOUSE	0	0	0	FALSE	0.246895	0.184001	0.606814	26.4639	0.246895	0.184018	0.60352	26.4639	0.246895	0.184025	0.607444	26.4639	0.246895	0.184	0.606828	26.4639	0.246895	0.184003	0.606821	26.4639	0.246895	0.184006	0.604434	26.4639	0.246895	0.184005	0.606843	26.4639	0.246895	0.184053	0.620045	26.4639	0.246895	0.184043	0.616038	26.4639	0.246895	0.184019	0.603521	26.4639	0.246895	0.184017	0.610433	26.4639	0.246895
sp|O88322|NID2_MOUSE	0	0	0	FALSE	0.110897	0.497906	0.751851	27.8821	0.110897	0.49793	0.747644	27.8821	0.110897	0.497941	0.752859	27.8821	0.110897	0.497908	0.75181	27.8821	0.110897	0.497908	0.751802	27.8821	0.110897	0.497912	0.748836	27.8821	0.110897	0.497912	0.751817	27.8821	0.110897	0.497952	0.764343	27.8821	0.110897	0.497949	0.759594	27.8821	0.110897	0.497932	0.747637	27.8821	0.110897	0.497931	0.754777	27.8821	0.110897
sp|O88342|WDR1_MOUSE	0	0	0	FALSE	-0.278682	0.0572099	0.498166	26.6321	-0.278682	0.0572285	0.497765	26.6321	-0.278682	0.0572378	0.498839	26.6321	-0.278682	0.0572123	0.50041	26.6321	-0.278682	0.0572115	0.500393	26.6321	-0.278682	0.0572135	0.496227	26.6321	-0.278682	0.0572146	0.500429	26.6321	-0.278682	0.0572327	0.501035	26.6321	-0.278682	0.0572366	0.503443	26.6321	-0.278682	0.0572308	0.49778	26.6321	-0.278682	0.0572305	0.502526	26.6321	-0.278682
sp|O88447|KLC1_MOUSE	0	0	0	FALSE	0.044983	0.721755	0.797974	21.7712	0.044983	0.721784	0.794209	21.7712	0.044983	0.721798	0.798745	21.7712	0.044983	0.72176	0.798638	21.7712	0.044983	0.721758	0.798623	21.7712	0.044983	0.72176	0.795469	21.7712	0.044983	0.721762	0.79864	21.7712	0.0331489	0.78896	0.829227	21.7719	0.0537106	0.669235	0.794122	21.7701	0.044983	0.721788	0.794205	21.7712	0.044983	0.721788	0.801171	21.7712	0.053495
sp|O88456|CPNS1_MOUSE	0	0	0	FALSE	0.000310903	0.998228	0.850338	25.511	0.000310903	0.998228	0.845642	25.511	0.000310903	0.998228	0.851109	25.511	0.000310903	0.998228	0.85036	25.511	0.000310903	0.998228	0.850339	25.511	0.000310903	0.998228	0.846978	25.511	0.000310903	0.998228	0.850358	25.511	0.000310903	0.998228	0.862268	25.511	0.000310903	0.998228	0.858262	25.511	0.000310903	0.998228	0.845639	25.511	0.000310903	0.998228	0.853706	25.511	0.000310903
sp|O88487|DC1I2_MOUSE	0	0	0	FALSE	0.363579	0.381247	0.690915	23.0469	0.363579	0.381244	0.687181	23.0469	0.363579	0.381238	0.691666	23.0469	0.363579	0.38124	0.690946	23.0469	0.363579	0.381248	0.690922	23.0469	0.363579	0.381252	0.688199	23.0469	0.363579	0.381247	0.690952	23.0469	0.360772	0.385259	0.704596	23.0472	0.363591	0.381843	0.700196	23.0459	0.363579	0.381241	0.68719	23.0469	0.363462	0.381407	0.693741	23.0468	0.363591
sp|O88492|PLIN4_MOUSE	0	0	0	FALSE	0.199816	0.13185	0.580505	30.7636	0.199816	0.131887	0.577459	30.7636	0.199816	0.131906	0.581276	30.7636	0.199816	0.131856	0.580546	30.7636	0.199816	0.131853	0.580519	30.7636	0.199816	0.131856	0.578238	30.7636	0.199816	0.131859	0.580559	30.7636	0.199816	0.131879	0.589727	30.7636	0.199816	0.131894	0.591896	30.7636	0.199816	0.131892	0.577479	30.7636	0.199816	0.131892	0.582989	30.7636	0.199816
sp|O88531|PPT1_MOUSE	0	0	0	FALSE	-0.400106	0.19155	0.610393	22.8001	-0.400507	0.190794	0.606789	22.7999	-0.400106	0.191549	0.609962	22.8001	-0.400507	0.190788	0.61016	22.7999	-0.400123	0.191538	0.610167	22.8001	-0.400507	0.190797	0.607767	22.7999	-0.400507	0.190793	0.610178	22.7999	-0.403099	0.188481	0.620045	22.7995	-0.398603	0.192622	0.617274	22.8001	-0.400507	0.190792	0.606779	22.7999	-0.400144	0.1915	0.613372	22.8001	-0.398524
sp|O88543|CSN3_MOUSE	0	0	0	FALSE	-0.165099	0.11903	0.578002	25.2179	-0.165099	0.119089	0.574804	25.2179	-0.165099	0.119121	0.578502	25.2179	-0.165099	0.119043	0.577993	25.2179	-0.165099	0.119034	0.578005	25.2179	-0.165099	0.119037	0.575734	25.2179	-0.165099	0.119044	0.578015	25.2179	-0.165099	0.119039	0.587125	25.2179	-0.165099	0.11908	0.58438	25.2179	-0.165099	0.119098	0.574791	25.2179	-0.165099	0.1191	0.580262	25.2179	-0.165099
sp|O88544|CSN4_MOUSE	0	0	0	FALSE	0.177527	0.482428	0.746978	24.3977	0.177527	0.482434	0.742853	24.3977	0.177527	0.482434	0.747651	24.3977	0.177527	0.482424	0.746989	24.3977	0.177527	0.482429	0.74698	24.3977	0.177527	0.482433	0.744033	24.3977	0.177527	0.48243	0.746996	24.3977	0.177527	0.48249	0.759312	24.3977	0.177527	0.482466	0.75303	24.3977	0.177527	0.482433	0.742847	24.3977	0.177527	0.48243	0.749492	24.3977	0.177527
sp|O88569|ROA2_MOUSE	0	0	0	FALSE	-0.262557	0.143912	0.592976	28.1194	-0.262557	0.143929	0.589772	28.1194	-0.262557	0.143937	0.593615	28.1194	-0.262557	0.143912	0.592991	28.1194	-0.262557	0.143914	0.592984	28.1194	-0.262557	0.143917	0.590654	28.1194	-0.262557	0.143917	0.593008	28.1194	-0.262557	0.143959	0.601631	28.1194	-0.262557	0.143951	0.603082	28.1194	-0.262557	0.143931	0.589775	28.1194	-0.262557	0.143929	0.595395	28.1194	-0.262557
sp|O88587|COMT_MOUSE	0	0	0	FALSE	0.271991	0.390515	0.694591	23.0018	0.271729	0.391105	0.690743	23.0021	0.271991	0.390513	0.695233	23.0018	0.271729	0.391098	0.69459	23.0021	0.271729	0.391105	0.694586	23.0021	0.271729	0.391109	0.691848	23.0021	0.271729	0.391104	0.6946	23.0021	0.268231	0.397098	0.708589	23.0027	0.273326	0.388071	0.703513	23.0018	0.271729	0.391102	0.690735	23.0021	0.271981	0.390525	0.697346	23.0018	0.273326
sp|O88653|LTOR3_MOUSE	0	0	0	FALSE	0.435768	0.170203	0.601048	22.96	0.435848	0.170142	0.595466	22.9601	0.435768	0.170201	0.601596	22.96	0.435848	0.170136	0.598774	22.9601	0.435848	0.170142	0.59937	22.9601	0.435848	0.170145	0.596428	22.9601	0.435848	0.170141	0.598793	22.9601	0.432485	0.174023	0.614827	22.9604	0.436065	0.170228	0.612218	22.9596	0.435848	0.170139	0.595454	22.9601	0.435682	0.170289	0.603416	22.96	0.436065
sp|O88685|PRS6A_MOUSE	0	0	0	FALSE	0.0688395	0.526724	0.753046	25.8783	0.0688395	0.526786	0.748939	25.8783	0.0688395	0.52682	0.753853	25.8783	0.0688395	0.526737	0.753074	25.8783	0.0688395	0.526729	0.753051	25.8783	0.0688395	0.526732	0.750079	25.8783	0.0688395	0.526739	0.753077	25.8783	0.0688395	0.526738	0.764343	25.8783	0.0688395	0.526779	0.760216	25.8783	0.0688395	0.526795	0.748944	25.8783	0.0688395	0.526797	0.756152	25.8783	0.0688395
sp|O88696|CLPP_MOUSE	0	0	0	FALSE	-0.20015	0.228683	0.626689	22.5709	-0.20015	0.228708	0.623296	22.5709	-0.20015	0.228719	0.626367	22.5709	-0.20015	0.228685	0.626709	22.5709	-0.20015	0.228685	0.626696	22.5709	-0.20015	0.228689	0.623245	22.5709	-0.20015	0.228689	0.625733	22.5709	-0.20507	0.21905	0.63684	22.5707	-0.199234	0.231783	0.641973	22.5706	-0.20015	0.22871	0.622317	22.5709	-0.200259	0.228307	0.629412	22.5709	-0.199234
sp|O88712|CTBP1_MOUSE	0	0	0	FALSE	-0.253439	0.140378	0.585807	24.6074	-0.253439	0.140397	0.582708	24.6074	-0.253439	0.140406	0.586545	24.6074	-0.253439	0.140378	0.585842	24.6074	-0.253439	0.14038	0.585819	24.6074	-0.253439	0.140383	0.583518	24.6074	-0.253439	0.140383	0.585855	24.6074	-0.253439	0.140422	0.594308	24.6074	-0.253439	0.140417	0.594428	24.6074	-0.253439	0.140399	0.582724	24.6074	-0.253439	0.140397	0.588282	24.6074	-0.253439
sp|O88746|TOM1_MOUSE	0	0	0	FALSE	0.115626	0.436216	0.720771	23.8196	0.115451	0.437136	0.71727	23.8195	0.115626	0.436265	0.721529	23.8196	0.115451	0.437107	0.721217	23.8195	0.115671	0.435972	0.720778	23.8197	0.115451	0.437109	0.718352	23.8195	0.115451	0.437111	0.721223	23.8195	0.114522	0.440648	0.732792	23.8198	0.115626	0.436265	0.722907	23.8196	0.115451	0.43714	0.717275	23.8195	0.115626	0.436252	0.723704	23.8196	0.114609
sp|O88844|IDHC_MOUSE	0	0	0	FALSE	0.0779504	0.518544	0.753046	28.7562	0.0779504	0.518593	0.748939	28.7562	0.0779504	0.518619	0.753853	28.7562	0.0779504	0.518553	0.753074	28.7562	0.0779504	0.518547	0.753051	28.7562	0.0779504	0.518551	0.750079	28.7562	0.0779504	0.518556	0.753077	28.7562	0.0779504	0.518568	0.764343	28.7562	0.0779504	0.518595	0.760216	28.7562	0.0779504	0.5186	0.748944	28.7562	0.0779504	0.518601	0.756152	28.7562	0.0779504
sp|O88958|GNPI1_MOUSE	0	0	0	FALSE	0.203362	0.285278	0.659115	21.9134	0.203362	0.285296	0.654906	21.9134	0.203362	0.285303	0.66074	21.9134	0.203362	0.285277	0.658517	21.9134	0.203362	0.28528	0.659381	21.9134	0.203362	0.285284	0.656785	21.9134	0.203362	0.285283	0.659402	21.9134	0.192361	0.311661	0.688916	21.9147	0.21559	0.256376	0.65699	21.9149	0.203362	0.285297	0.655775	21.9134	0.203362	0.285295	0.662044	21.9134	0.215445
sp|O88990|ACTN3_MOUSE	0	0	0	FALSE	0.734884	0.331276	0.681881	28.1056	0.734884	0.331269	0.678191	28.1056	0.734884	0.331261	0.682613	28.1056	0.734884	0.331268	0.681909	28.1056	0.734884	0.331276	0.681888	28.1056	0.734884	0.33128	0.679201	28.1056	0.734884	0.331275	0.681916	28.1056	0.734884	0.331355	0.689702	28.1056	0.734884	0.331313	0.686152	28.1056	0.734884	0.331265	0.678198	28.1056	0.734884	0.331261	0.684667	28.1056	0.734884
sp|O89017|LGMN_MOUSE	0	0	0	FALSE	-0.685138	0.0416529	0.451593	24.2028	-0.685378	0.0416503	0.448369	24.2027	-0.685058	0.0416906	0.450262	24.2028	-0.685378	0.0416477	0.451548	24.2027	-0.685378	0.0416507	0.451569	24.2027	-0.685378	0.0416523	0.447008	24.2027	-0.685378	0.0416504	0.451576	24.2027	-0.685653	0.0417167	0.450295	24.2025	-0.685138	0.0416696	0.464791	24.2028	-0.685378	0.0416491	0.449057	24.2027	-0.685138	0.0416503	0.451149	24.2028	-0.685058
sp|O89020|AFAM_MOUSE	0	0	0	FALSE	-0.28554	0.202286	0.611936	25.6269	-0.28554	0.202296	0.608539	25.6269	-0.28554	0.202298	0.611389	25.6269	-0.28554	0.202283	0.611929	25.6269	-0.28554	0.202287	0.611938	25.6269	-0.28554	0.202291	0.609531	25.6269	-0.28554	0.202289	0.611947	25.6269	-0.28554	0.202346	0.627967	25.6269	-0.28554	0.202326	0.622419	25.6269	-0.28554	0.202295	0.608525	25.6269	-0.28554	0.202293	0.615388	25.6269	-0.28554
sp|O89023|TPP1_MOUSE	0	0	0	FALSE	-0.151003	0.368452	0.686769	23.9759	-0.150953	0.36854	0.682312	23.9759	-0.151003	0.368489	0.687393	23.9759	-0.150953	0.368516	0.686104	23.9759	-0.150953	0.368518	0.686099	23.9759	-0.150953	0.368521	0.683394	23.9759	-0.150953	0.368521	0.686114	23.9759	-0.150953	0.368568	0.695297	23.9759	-0.151003	0.3685	0.694304	23.9759	-0.150953	0.368542	0.682306	23.9759	-0.151003	0.368478	0.689485	23.9759	-0.151003
sp|O89053|COR1A_MOUSE	0	0	0	FALSE	-0.524693	0.0239139	0.408571	27.7846	-0.524693	0.0239167	0.40648	27.7846	-0.524693	0.0239172	0.409189	27.7846	-0.524693	0.023913	0.408601	27.7846	-0.524693	0.0239144	0.408586	27.7846	-0.524693	0.0239155	0.406991	27.7846	-0.524693	0.0239147	0.408622	27.7846	-0.524693	0.023933	0.408822	27.7846	-0.524693	0.0239264	0.414852	27.7846	-0.524693	0.0239164	0.406498	27.7846	-0.524693	0.0239157	0.410372	27.7846	-0.524693
sp|O89079|COPE_MOUSE	0	0	0	FALSE	-0.612109	0.0589754	0.498166	22.9713	-0.612547	0.0588159	0.497765	22.9715	-0.612109	0.0589739	0.498839	22.9713	-0.612547	0.0588125	0.50041	22.9715	-0.612547	0.0588161	0.500393	22.9715	-0.612547	0.0588181	0.496227	22.9715	-0.612547	0.0588158	0.500429	22.9715	-0.615084	0.0589859	0.501035	22.9705	-0.611102	0.0585656	0.505225	22.9718	-0.612547	0.0588146	0.49778	22.9715	-0.612214	0.0589211	0.502526	22.9712	-0.611936
sp|O89086|RBM3_MOUSE	0	0	0	FALSE	0.0836589	0.703356	0.797199	24.8624	0.0836589	0.703363	0.792828	24.8624	0.0836589	0.703364	0.797449	24.8624	0.0836589	0.703354	0.797225	24.8624	0.0836589	0.703357	0.797203	24.8624	0.0836589	0.703359	0.794055	24.8624	0.0836589	0.703358	0.797226	24.8624	0.0836589	0.703394	0.808527	24.8624	0.0836589	0.703381	0.804552	24.8624	0.0836589	0.703362	0.792485	24.8624	0.0836589	0.703361	0.800095	24.8624	0.0836589
sp|P00329|ADH1_MOUSE	0	0	0	FALSE	0.426312	0.0615809	0.498166	27.1798	0.426312	0.0615862	0.497765	27.1798	0.426312	0.0615873	0.498839	27.1798	0.426312	0.0615792	0.50041	27.1798	0.426312	0.0615817	0.500393	27.1798	0.426312	0.0615838	0.496227	27.1798	0.426312	0.0615824	0.500429	27.1798	0.426312	0.0616159	0.501035	27.1798	0.426312	0.061604	0.505367	27.1798	0.426312	0.0615858	0.49778	27.1798	0.426312	0.0615844	0.502526	27.1798	0.426312
sp|P00405|COX2_MOUSE	0	0	0	FALSE	0.0280551	0.842457	0.824254	27.4004	0.0280551	0.84247	0.819714	27.4004	0.0280551	0.842476	0.825019	27.4004	0.0280551	0.842459	0.824742	27.4004	0.0280551	0.842458	0.824256	27.4004	0.0280551	0.84246	0.820999	27.4004	0.0280551	0.84246	0.824276	27.4004	0.0280551	0.842471	0.837444	27.4004	0.0280551	0.842474	0.83306	27.4004	0.0280551	0.842471	0.819712	27.4004	0.0280551	0.842471	0.828467	27.4004	0.0280551
sp|P00493|HPRT_MOUSE	0	0	0	FALSE	0.271019	0.279535	0.659115	24.5107	0.270979	0.279566	0.654906	24.5108	0.271019	0.279541	0.66074	24.5107	0.270979	0.279555	0.658517	24.5108	0.271019	0.279536	0.659381	24.5107	0.270979	0.279564	0.656785	24.5108	0.270979	0.279561	0.659402	24.5108	0.270483	0.279933	0.67057	24.511	0.271019	0.279576	0.667042	24.5107	0.270979	0.279564	0.655775	24.5108	0.271019	0.279537	0.662044	24.5107	0.270536
sp|P00920|CAH2_MOUSE	0	0	0	FALSE	-0.128031	0.328635	0.681881	26.7978	-0.128031	0.328681	0.678191	26.7978	-0.128031	0.328706	0.682613	26.7978	-0.128031	0.328642	0.681909	26.7978	-0.128031	0.328638	0.681888	26.7978	-0.128031	0.328642	0.679201	26.7978	-0.128031	0.328646	0.681916	26.7978	-0.128031	0.32867	0.689702	26.7978	-0.128031	0.32869	0.686152	26.7978	-0.128031	0.328688	0.678198	26.7978	-0.128031	0.328688	0.684667	26.7978	-0.128031
sp|P01027|CO3_MOUSE	0	0	0	FALSE	-0.166703	0.26273	0.65088	29.3602	-0.166703	0.262764	0.64807	29.3602	-0.166703	0.262781	0.652349	29.3602	-0.166703	0.262734	0.651678	29.3602	-0.166703	0.262733	0.65168	29.3602	-0.166703	0.262737	0.649114	29.3602	-0.166703	0.262738	0.651692	29.3602	-0.166703	0.262775	0.65905	29.3602	-0.166703	0.26278	0.657738	29.3602	-0.166703	0.262768	0.64806	29.3602	-0.166703	0.262767	0.65569	29.3602	-0.166703
sp|P01029|CO4B_MOUSE	0	0	0	FALSE	-0.213407	0.25965	0.649557	26.8593	-0.213407	0.259667	0.647333	26.8593	-0.213407	0.259674	0.650595	26.8593	-0.213407	0.259649	0.650898	26.8593	-0.213407	0.259652	0.650889	26.8593	-0.213407	0.259655	0.647391	26.8593	-0.213407	0.259654	0.649971	26.8593	-0.213407	0.259708	0.656522	26.8593	-0.213407	0.259695	0.65699	26.8593	-0.213407	0.259668	0.646399	26.8593	-0.213407	0.259666	0.653504	26.8593	-0.213407
sp|P01631|KV2A7_MOUSE	0	0	0	FALSE	-0.459581	0.331575	0.681881	21.9259	-0.459581	0.331571	0.678191	21.9259	-0.459581	0.331564	0.682613	21.9259	-0.459581	0.331568	0.681909	21.9259	-0.459581	0.331576	0.681888	21.9259	-0.459581	0.33158	0.679201	21.9259	-0.459581	0.331574	0.681916	21.9259	-0.469511	0.32047	0.689097	21.9257	-0.447585	0.343359	0.686152	21.928	-0.459581	0.331567	0.678198	21.9259	-0.459581	0.331564	0.684667	21.9259	-0.447585
sp|P01635|KV5A3_MOUSE	0	0	0	FALSE	-0.097957	0.892987	0.835834	22.1707	-0.097957	0.892986	0.831163	22.1707	-0.097957	0.892984	0.836592	22.1707	-0.097957	0.892985	0.835795	22.1707	-0.097957	0.892987	0.835774	22.1707	-0.097957	0.892988	0.832472	22.1707	-0.097957	0.892987	0.835794	22.1707	-0.107229	0.882878	0.84525	22.1724	-0.0910875	0.900598	0.845649	22.1696	-0.097957	0.892985	0.831161	22.1707	-0.0973764	0.893628	0.839089	22.171	-0.0895568
sp|P01831|THY1_MOUSE	0	0	0	FALSE	-0.219114	0.341746	0.681881	24.0343	-0.219189	0.341507	0.678191	24.0343	-0.219383	0.341272	0.682613	24.0341	-0.219189	0.341494	0.681909	24.0343	-0.219189	0.341499	0.681888	24.0343	-0.219189	0.341503	0.679201	24.0343	-0.219189	0.3415	0.681916	24.0343	-0.219888	0.340376	0.689702	24.0339	-0.219114	0.341789	0.686152	24.0343	-0.219189	0.341506	0.678198	24.0343	-0.219114	0.341752	0.684667	24.0343	-0.219813
sp|P01837|IGKC_MOUSE	0	0	0	FALSE	0.42348	0.200025	0.611936	24.5028	0.42348	0.200025	0.608539	24.5028	0.42348	0.200022	0.611389	24.5028	0.42348	0.20002	0.611929	24.5028	0.42348	0.200026	0.611938	24.5028	0.42348	0.20003	0.609531	24.5028	0.42348	0.200025	0.611947	24.5028	0.42348	0.200093	0.626426	24.5028	0.42348	0.200062	0.622419	24.5028	0.42348	0.200023	0.608525	24.5028	0.42348	0.20002	0.615388	24.5028	0.42348
sp|P01864|GCAB_MOUSE	0	0	0	FALSE	0.66084	0.086222	0.540062	24.6588	0.66084	0.0862207	0.53725	24.6588	0.66084	0.0862173	0.540365	24.6588	0.66084	0.0862178	0.540103	24.6588	0.66084	0.0862226	0.540077	24.6588	0.66084	0.0862251	0.537958	24.6588	0.66084	0.086222	0.540118	24.6588	0.66084	0.0862707	0.549533	24.6588	0.66084	0.0862474	0.546485	24.6588	0.66084	0.0862187	0.537272	24.6588	0.66084	0.0862164	0.542397	24.6588	0.66084
sp|P01867|IGG2B_MOUSE	0	0	0	FALSE	0.337134	0.407823	0.704031	22.6125	0.337134	0.40782	0.700085	22.6125	0.337134	0.407815	0.704899	22.6125	0.337134	0.407816	0.70398	22.6125	0.337134	0.407824	0.703974	22.6125	0.337134	0.407827	0.701198	22.6125	0.337134	0.407823	0.703989	22.6125	0.331454	0.415903	0.715981	22.6131	0.342329	0.399803	0.706304	22.6126	0.337134	0.407817	0.700079	22.6125	0.337201	0.407655	0.706223	22.6123	0.342329
sp|P01872|IGHM_MOUSE	0	0	0	FALSE	-0.0319374	0.903305	0.837923	26.8099	-0.0319374	0.903307	0.83278	26.8099	-0.0319374	0.903306	0.838688	26.8099	-0.0319374	0.903305	0.837869	26.8099	-0.0319374	0.903306	0.83785	26.8099	-0.0319374	0.903306	0.834094	26.8099	-0.0319374	0.903306	0.837869	26.8099	-0.0319374	0.903319	0.850797	26.8099	-0.0319374	0.903314	0.846345	26.8099	-0.0319374	0.903306	0.832777	26.8099	-0.0319374	0.903306	0.840796	26.8099	-0.0319374
sp|P01887|B2MG_MOUSE	0	0	0	FALSE	0.404434	0.108416	0.559458	26.1781	0.404434	0.108421	0.556352	26.1781	0.404434	0.108421	0.559924	26.1781	0.404434	0.108413	0.559445	26.1781	0.404434	0.108417	0.559461	26.1781	0.404434	0.10842	0.557264	26.1781	0.404434	0.108417	0.559468	26.1781	0.404434	0.108466	0.56252	26.1781	0.404434	0.108447	0.561872	26.1781	0.404434	0.10842	0.556337	26.1781	0.404434	0.108418	0.56163	26.1781	0.404434
sp|P01898|HA10_MOUSE	0	0	0	FALSE	0.104201	0.746021	0.804346	22.48	0.104119	0.746242	0.799924	22.48	0.104201	0.74602	0.805105	22.48	0.104119	0.746239	0.804369	22.48	0.104119	0.746243	0.804348	22.48	0.104119	0.746244	0.801171	22.48	0.104119	0.746242	0.80437	22.48	0.104444	0.746606	0.815964	22.4776	0.109242	0.734371	0.810838	22.4803	0.104119	0.746241	0.799924	22.48	0.104313	0.745726	0.807554	22.4799	0.109242
sp|P01899|HA11_MOUSE	0	0	0	FALSE	-0.0787582	0.545153	0.753046	26.817	-0.0787582	0.545193	0.748939	26.817	-0.0787582	0.545214	0.753853	26.817	-0.0787582	0.54516	0.753074	26.817	-0.0787582	0.545157	0.753051	26.817	-0.0787582	0.54516	0.750079	26.817	-0.0787582	0.545163	0.753077	26.817	-0.0787582	0.545183	0.765379	26.817	-0.0787582	0.5452	0.760216	26.817	-0.0787582	0.545198	0.748944	26.817	-0.0787582	0.545199	0.756152	26.817	-0.0787582
sp|P01901|HA1B_MOUSE	0	0	0	FALSE	0.123533	0.521923	0.753046	27.34	0.123533	0.521938	0.748939	27.34	0.123533	0.521943	0.753853	27.34	0.123533	0.521922	0.753074	27.34	0.123533	0.521925	0.753051	27.34	0.123533	0.521928	0.750079	27.34	0.123533	0.521927	0.753077	27.34	0.123533	0.521975	0.764343	27.34	0.123533	0.521962	0.760216	27.34	0.123533	0.521938	0.748944	27.34	0.123533	0.521937	0.756152	27.34	0.123533
sp|P01942|HBA_MOUSE	0	0	0	FALSE	-0.336123	0.0667177	0.505391	31.3563	-0.336123	0.066729	0.50489	31.3563	-0.336123	0.0667336	0.50597	31.3563	-0.336123	0.0667176	0.505521	31.3563	-0.336123	0.0667189	0.505401	31.3563	-0.336123	0.0667211	0.50342	31.3563	-0.336123	0.0667206	0.505545	31.3563	-0.336123	0.0667499	0.506566	31.3563	-0.336123	0.0667439	0.511332	31.3563	-0.336123	0.0667297	0.504893	31.3563	-0.336123	0.0667287	0.509702	31.3563	-0.336123
sp|P02088|HBB1_MOUSE	0	0	0	FALSE	0.23168	0.522665	0.753046	29.7002	0.23168	0.522664	0.748939	29.7002	0.23168	0.52266	0.753853	29.7002	0.23168	0.522659	0.753074	29.7002	0.23168	0.522666	0.753051	29.7002	0.23168	0.522669	0.750079	29.7002	0.23168	0.522665	0.753077	29.7002	0.23168	0.522729	0.764343	29.7002	0.23168	0.522699	0.760216	29.7002	0.23168	0.522661	0.748944	29.7002	0.23168	0.522658	0.756152	29.7002	0.23168
sp|P02089|HBB2_MOUSE	5	2	3	TRUE	0.684864	0.0127199	0.383838	21.7937	0.684864	0.0127207	0.381858	21.7937	0.684864	0.0127205	0.384391	21.7937	0.684864	0.012719	0.383857	21.7937	0.684864	0.0127201	0.383852	21.7937	0.684864	0.0127208	0.382356	21.7937	0.684864	0.0127202	0.383883	21.7937	0.975624	0.00326656	0.217744	21.6577	0.487344	0.0779398	0.533004	21.6793	0.684864	0.0127204	0.38187	21.7937	0.684864	0.0127198	0.385505	21.7937	0.48718
sp|P02463|CO4A1_MOUSE	0	0	0	FALSE	0.167353	0.376873	0.689618	26.1529	0.167353	0.376891	0.685119	26.1529	0.167353	0.376897	0.690288	26.1529	0.167353	0.376872	0.688907	26.1529	0.167353	0.376875	0.688895	26.1529	0.167353	0.376879	0.68618	26.1529	0.167353	0.376877	0.688916	26.1529	0.167353	0.376931	0.699564	26.1529	0.167353	0.376918	0.698479	26.1529	0.167353	0.376891	0.685118	26.1529	0.167353	0.376889	0.692379	26.1529	0.167353
sp|P02468|LAMC1_MOUSE	0	0	0	FALSE	0.163732	0.171745	0.601048	28.9287	0.163732	0.171796	0.595466	28.9287	0.163732	0.171824	0.601596	28.9287	0.163732	0.171754	0.598774	28.9287	0.163732	0.171748	0.59937	28.9287	0.163732	0.171752	0.596428	28.9287	0.163732	0.171757	0.598793	28.9287	0.163732	0.171768	0.612232	28.9287	0.163732	0.171797	0.612218	28.9287	0.163732	0.171804	0.595454	28.9287	0.163732	0.171804	0.603416	28.9287	0.163732
sp|P02469|LAMB1_MOUSE	0	0	0	FALSE	0.213766	0.0971389	0.540276	28.5709	0.213766	0.0971728	0.537327	28.5709	0.213766	0.0971907	0.540861	28.5709	0.213766	0.0971446	0.540277	28.5709	0.213766	0.0971416	0.540282	28.5709	0.213766	0.0971443	0.538162	28.5709	0.213766	0.0971473	0.540298	28.5709	0.213766	0.0971623	0.550004	28.5709	0.213766	0.0971778	0.547073	28.5709	0.213766	0.0971776	0.537321	28.5709	0.213766	0.0971778	0.542439	28.5709	0.213766
sp|P03921|NU5M_MOUSE	1	1	0	FALSE	-0.0823204	0.829917	0.821875	19.9978	-0.0823204	0.829917	0.817547	19.9978	-0.0823204	0.829915	0.822634	19.9978	-0.0823204	0.829915	0.82256	19.9978	-0.0823204	0.829918	0.822067	19.9978	-0.0823204	0.829919	0.81882	19.9978	-0.0823204	0.829917	0.82209	19.9978	-0.0866849	0.819835	0.833424	19.9948	-0.0781292	0.838614	0.83306	19.9978	-0.0823204	0.829916	0.817548	19.9978	-0.0823204	0.829914	0.825609	19.9978	-0.0781292
sp|P03953|CFAD_MOUSE	0	0	0	FALSE	-0.309175	0.0636642	0.498166	28.0626	-0.309175	0.0636785	0.497765	28.0626	-0.309175	0.063685	0.498839	28.0626	-0.309175	0.0636651	0.50041	28.0626	-0.309175	0.0636656	0.500393	28.0626	-0.309175	0.0636677	0.496227	28.0626	-0.309175	0.0636678	0.500429	28.0626	-0.309175	0.0636929	0.501035	28.0626	-0.309175	0.0636908	0.505367	28.0626	-0.309175	0.0636798	0.49778	28.0626	-0.309175	0.063679	0.502526	28.0626	-0.309175
sp|P03987|IGHG3_MOUSE	0	0	0	FALSE	0.184216	0.604059	0.759805	25.4783	0.184216	0.604058	0.755344	25.4783	0.184216	0.604055	0.760568	25.4783	0.184216	0.604054	0.759551	25.4783	0.184216	0.60406	0.759538	25.4783	0.184216	0.604062	0.75654	25.4783	0.184216	0.604059	0.759555	25.4783	0.184216	0.604114	0.773299	25.4783	0.184216	0.604088	0.765039	25.4783	0.184216	0.604056	0.755339	25.4783	0.184216	0.604053	0.762969	25.4783	0.184216
sp|P04117|FABP4_MOUSE	0	0	0	FALSE	0.10094	0.622871	0.769709	33.0884	0.10094	0.622881	0.76546	33.0884	0.10094	0.622884	0.770406	33.0884	0.10094	0.622869	0.769724	33.0884	0.10094	0.622872	0.76971	33.0884	0.10094	0.622875	0.766672	33.0884	0.10094	0.622873	0.769727	33.0884	0.10094	0.622915	0.782954	33.0884	0.10094	0.622903	0.776947	33.0884	0.10094	0.622881	0.765455	33.0884	0.10094	0.622879	0.772754	33.0884	0.10094
sp|P04186|CFAB_MOUSE	0	0	0	FALSE	-0.0952804	0.448594	0.729992	28.7496	-0.0952804	0.448642	0.726038	28.7496	-0.0952804	0.448668	0.730774	28.7496	-0.0952804	0.448602	0.730024	28.7496	-0.0952804	0.448597	0.729998	28.7496	-0.0952804	0.448601	0.727119	28.7496	-0.0952804	0.448606	0.730028	28.7496	-0.0952804	0.448624	0.739762	28.7496	-0.0952804	0.448647	0.734963	28.7496	-0.0952804	0.448649	0.726047	28.7496	-0.0952804	0.44865	0.732974	28.7496	-0.0952804
sp|P04247|MYG_MOUSE	0	0	0	FALSE	0.929414	0.352331	0.682812	23.3506	0.929383	0.352339	0.679122	23.3507	0.929345	0.352349	0.683551	23.3506	0.929383	0.352338	0.682842	23.3507	0.929383	0.352347	0.682819	23.3507	0.929383	0.352351	0.680128	23.3507	0.929383	0.352345	0.682848	23.3507	0.925504	0.353808	0.690325	23.3517	0.933093	0.35116	0.68787	23.3488	0.929383	0.352335	0.679131	23.3507	0.929344	0.352355	0.685609	23.3506	0.932871
sp|P04370|MBP_MOUSE	0	0	0	FALSE	0.1877	0.358981	0.685816	28.3007	0.1877	0.358995	0.682055	28.3007	0.1877	0.359	0.686473	28.3007	0.1877	0.358979	0.68583	28.3007	0.1877	0.358983	0.68582	28.3007	0.1877	0.358987	0.683117	28.3007	0.1877	0.358985	0.685839	28.3007	0.1877	0.359043	0.691736	28.3007	0.1877	0.359025	0.691671	28.3007	0.1877	0.358995	0.682053	28.3007	0.1877	0.358993	0.688555	28.3007	0.1877
sp|P04441|HG2A_MOUSE	0	0	0	FALSE	-0.735473	0.00136553	0.153356	23.6114	-0.735799	0.00136477	0.152362	23.6112	-0.735473	0.00136596	0.153457	23.6114	-0.735799	0.00136434	0.153202	23.6112	-0.735799	0.00136448	0.153225	23.6112	-0.735799	0.0013646	0.162809	23.6112	-0.735799	0.00136452	0.153224	23.6112	-0.737445	0.00132922	0.157678	23.6109	-0.735473	0.00136689	0.176377	23.6114	-0.735799	0.00136475	0.15235	23.6112	-0.735473	0.00136578	0.153923	23.6114	-0.73646
sp|P04919|B3AT_MOUSE	0	0	0	FALSE	0.0541977	0.737545	0.802139	25.816	0.0541977	0.737559	0.797724	25.816	0.0541977	0.737566	0.802889	25.816	0.0541977	0.737546	0.80216	25.816	0.0541977	0.737546	0.802141	25.816	0.0541977	0.737548	0.798973	25.816	0.0541977	0.737548	0.802161	25.816	0.0541977	0.737571	0.813612	25.816	0.0541977	0.73757	0.811332	25.816	0.0541977	0.737561	0.797723	25.816	0.0541977	0.73756	0.805332	25.816	0.0541977
sp|P04925|PRIO_MOUSE	0	0	0	FALSE	-0.12736	0.803121	0.819176	24.3876	-0.127332	0.803157	0.815134	24.3876	-0.12736	0.803116	0.819925	24.3876	-0.127332	0.803156	0.819675	24.3876	-0.127332	0.803159	0.819657	24.3876	-0.127332	0.80316	0.816419	24.3876	-0.127332	0.803158	0.819676	24.3876	-0.127911	0.802176	0.831332	24.3879	-0.126793	0.804127	0.826511	24.3873	-0.127332	0.803155	0.815131	24.3876	-0.12736	0.803116	0.822424	24.3876	-0.126793
sp|P04939|MUP3_MOUSE	0	0	0	FALSE	0.91003	0.16915	0.601048	23.0901	0.910114	0.169103	0.595466	23.0902	0.91003	0.169138	0.601596	23.0901	0.910114	0.169102	0.598774	23.0902	0.910114	0.169109	0.59937	23.0902	0.910114	0.169113	0.596428	23.0902	0.910114	0.169108	0.598793	23.0902	0.904722	0.171257	0.612232	23.091	0.911575	0.168681	0.612218	23.0896	0.910114	0.1691	0.595454	23.0902	0.910146	0.169082	0.603416	23.09	0.911575
sp|P05064|ALDOA_MOUSE	0	0	0	FALSE	0.365854	0.346017	0.681881	30.5478	0.365854	0.346015	0.678191	30.5478	0.365854	0.34601	0.682613	30.5478	0.365854	0.34601	0.681909	30.5478	0.365854	0.346018	0.681888	30.5478	0.365854	0.346022	0.679201	30.5478	0.365854	0.346017	0.681916	30.5478	0.365854	0.346092	0.689702	30.5478	0.365854	0.346056	0.686152	30.5478	0.365854	0.346012	0.678198	30.5478	0.365854	0.346008	0.684667	30.5478	0.365854
sp|P05132|KAPCA_MOUSE	0	0	0	FALSE	-0.0205873	0.885724	0.833681	24.7373	-0.0205873	0.885733	0.829101	24.7373	-0.0205873	0.885737	0.834439	24.7373	-0.0205873	0.885725	0.83372	24.7373	-0.0205873	0.885724	0.8337	24.7373	-0.0205873	0.885725	0.830406	24.7373	-0.0205873	0.885726	0.83372	24.7373	-0.0205873	0.885734	0.845575	24.7373	-0.0205873	0.885736	0.840262	24.7373	-0.0205873	0.885734	0.829099	24.7373	-0.0205873	0.885734	0.836983	24.7373	-0.0205873
sp|P05201|AATC_MOUSE	0	0	0	FALSE	-0.230638	0.268896	0.65088	25.7024	-0.230638	0.268909	0.64807	25.7024	-0.230638	0.268913	0.652349	25.7024	-0.230638	0.268894	0.651678	25.7024	-0.230638	0.268898	0.65168	25.7024	-0.230638	0.268902	0.649114	25.7024	-0.230638	0.2689	0.651692	25.7024	-0.230638	0.268958	0.66184	25.7024	-0.230638	0.26894	0.658464	25.7024	-0.230638	0.268909	0.64806	25.7024	-0.230638	0.268907	0.65569	25.7024	-0.230638
sp|P05202|AATM_MOUSE	0	0	0	FALSE	-0.1951	0.320812	0.681881	26.9198	-0.1951	0.320828	0.678191	26.9198	-0.1951	0.320834	0.682613	26.9198	-0.1951	0.32081	0.681909	26.9198	-0.1951	0.320814	0.681888	26.9198	-0.1951	0.320818	0.679201	26.9198	-0.1951	0.320816	0.681916	26.9198	-0.1951	0.320872	0.689097	26.9198	-0.1951	0.320857	0.686152	26.9198	-0.1951	0.320828	0.678198	26.9198	-0.1951	0.320826	0.684667	26.9198	-0.1951
sp|P05366|SAA1_MOUSE	0	0	0	FALSE	-0.578528	0.607379	0.759805	25.5232	-0.578472	0.607401	0.755344	25.5232	-0.578528	0.607367	0.760568	25.5232	-0.578472	0.607401	0.759551	25.5232	-0.578472	0.607407	0.759538	25.5232	-0.578472	0.60741	0.75654	25.5232	-0.578472	0.607406	0.759555	25.5232	-0.579263	0.607224	0.773299	25.5226	-0.575209	0.608803	0.765309	25.525	-0.578472	0.607398	0.755339	25.5232	-0.578528	0.607367	0.762969	25.5232	-0.575209
sp|P05367|SAA2_MOUSE	4	1	3	TRUE	-1.30418	0.124113	0.578002	20.3841	-1.30418	0.124107	0.574804	20.3841	-1.30418	0.124101	0.578502	20.3841	-1.30418	0.124106	0.577993	20.3841	-1.30418	0.124113	0.578005	20.3841	-1.30418	0.124116	0.575734	20.3841	-1.30418	0.124112	0.578015	20.3841	-1.28059	0.129825	0.589727	20.3689	-1.30156	0.124784	0.585224	20.3833	-1.30418	0.124104	0.574791	20.3841	-1.30418	0.124101	0.580262	20.3841	-1.30156
sp|P05555|ITAM_MOUSE	0	0	0	FALSE	-0.253807	0.442304	0.725885	23.3308	-0.253927	0.442065	0.721486	23.3309	-0.253645	0.44255	0.726946	23.3307	-0.253927	0.442059	0.725502	23.3309	-0.253927	0.442066	0.725495	23.3309	-0.253927	0.442069	0.722633	23.3309	-0.253927	0.442065	0.72551	23.3309	-0.254453	0.441798	0.733429	23.3304	-0.25067	0.444769	0.731541	23.3325	-0.253927	0.442063	0.721479	23.3309	-0.253807	0.442298	0.728837	23.3308	-0.250241
sp|P05977|MYL1_MOUSE	0	0	0	FALSE	1.67868	0.16908	0.601048	28.7612	1.67868	0.169073	0.595466	28.7612	1.67868	0.169066	0.601596	28.7612	1.67868	0.169073	0.598774	28.7612	1.67868	0.169081	0.59937	28.7612	1.67868	0.169084	0.596428	28.7612	1.67868	0.169079	0.598793	28.7612	1.67868	0.16915	0.612232	28.7612	1.67868	0.169113	0.612218	28.7612	1.67868	0.16907	0.595454	28.7612	1.67868	0.169066	0.603416	28.7612	1.67868
sp|P06151|LDHA_MOUSE	0	0	0	FALSE	-0.0420196	0.766973	0.808004	30.2431	-0.0420196	0.766992	0.80354	30.2431	-0.0420196	0.767001	0.808731	30.2431	-0.0420196	0.766976	0.808021	30.2431	-0.0420196	0.766975	0.808006	30.2431	-0.0420196	0.766977	0.804814	30.2431	-0.0420196	0.766978	0.808023	30.2431	-0.0420196	0.766993	0.818679	30.2431	-0.0420196	0.766998	0.816475	30.2431	-0.0420196	0.766994	0.803535	30.2431	-0.0420196	0.766994	0.811198	30.2431	-0.0420196
sp|P06683|CO9_MOUSE	0	0	0	FALSE	-0.239446	0.317052	0.679835	23.8993	-0.24001	0.316251	0.675971	23.899	-0.239446	0.317061	0.681313	23.8993	-0.24001	0.316239	0.679699	23.899	-0.240093	0.316144	0.679568	23.899	-0.24001	0.316248	0.677021	23.899	-0.24001	0.316245	0.679711	23.899	-0.240537	0.315284	0.688916	23.899	-0.239446	0.317094	0.686152	23.8993	-0.24001	0.31625	0.675978	23.899	-0.239446	0.317056	0.682537	23.8993	-0.24014
sp|P06684|CO5_MOUSE	0	0	0	FALSE	-0.440003	0.181203	0.606814	23.2935	-0.440085	0.1811	0.603122	23.2934	-0.439995	0.181156	0.607419	23.2934	-0.440085	0.181094	0.606468	23.2934	-0.440085	0.181101	0.606474	23.2934	-0.440085	0.181104	0.604089	23.2934	-0.440085	0.1811	0.606486	23.2934	-0.441663	0.18063	0.619311	23.2927	-0.439518	0.181333	0.615705	23.2936	-0.440085	0.181098	0.603112	23.2934	-0.439884	0.18135	0.610415	23.2934	-0.440065
sp|P06728|APOA4_MOUSE	0	0	0	FALSE	-0.57764	0.00104154	0.153356	28.9821	-0.57764	0.00104216	0.152362	28.9821	-0.57764	0.00104244	0.153457	28.9821	-0.57764	0.00104158	0.153202	28.9821	-0.57764	0.00104161	0.153225	28.9821	-0.57764	0.0010417	0.162809	28.9821	-0.57764	0.0010417	0.153224	28.9821	-0.57764	0.00104288	0.157678	28.9821	-0.57764	0.00104274	0.176377	28.9821	-0.57764	0.00104222	0.15235	28.9821	-0.57764	0.00104218	0.153923	28.9821	-0.57764
sp|P06745|G6PI_MOUSE	0	0	0	FALSE	0.120178	0.318974	0.679949	28.0932	0.120178	0.319031	0.676251	28.0932	0.120178	0.319062	0.681486	28.0932	0.120178	0.318985	0.67997	28.0932	0.120178	0.318979	0.679955	28.0932	0.120178	0.318983	0.677276	28.0932	0.120178	0.318988	0.679979	28.0932	0.120178	0.319002	0.688916	28.0932	0.120178	0.319033	0.686152	28.0932	0.120178	0.31904	0.676254	28.0932	0.120178	0.319041	0.682702	28.0932	0.120178
sp|P06800|PTPRC_MOUSE	0	0	0	FALSE	-0.157408	0.550293	0.753046	24.7508	-0.157408	0.550297	0.748939	24.7508	-0.157408	0.550296	0.75387	24.7508	-0.157408	0.550289	0.753074	24.7508	-0.157408	0.550294	0.753051	24.7508	-0.157408	0.550297	0.750079	24.7508	-0.157408	0.550294	0.753077	24.7508	-0.157408	0.55035	0.766629	24.7508	-0.157408	0.550327	0.760216	24.7508	-0.157408	0.550296	0.748944	24.7508	-0.157408	0.550293	0.75668	24.7508	-0.157408
sp|P06801|MAOX_MOUSE	0	0	0	FALSE	0.151486	0.400058	0.696873	28.7008	0.151486	0.400078	0.693388	28.7008	0.151486	0.400087	0.697486	28.7008	0.151486	0.400058	0.697251	28.7008	0.151486	0.40006	0.697248	28.7008	0.151486	0.400064	0.694499	28.7008	0.151486	0.400063	0.697261	28.7008	0.151486	0.400113	0.709652	28.7008	0.151486	0.400103	0.706304	28.7008	0.151486	0.40008	0.69338	28.7008	0.151486	0.400078	0.699754	28.7008	0.151486
sp|P06909|CFAH_MOUSE	0	0	0	FALSE	0.127878	0.523093	0.753046	25.4033	0.127878	0.523107	0.748939	25.4033	0.127878	0.523111	0.753853	25.4033	0.127878	0.523092	0.753074	25.4033	0.127878	0.523095	0.753051	25.4033	0.127878	0.523098	0.750079	25.4033	0.127878	0.523097	0.753077	25.4033	0.127878	0.523146	0.764343	25.4033	0.127878	0.523132	0.760216	25.4033	0.127878	0.523107	0.748944	25.4033	0.127878	0.523105	0.756152	25.4033	0.127878
sp|P07091|S10A4_MOUSE	0	0	0	FALSE	0.50168	0.511385	0.753046	23.4919	0.501792	0.511283	0.748939	23.4919	0.501625	0.511417	0.753853	23.4918	0.501792	0.511282	0.753074	23.4919	0.501704	0.511364	0.753051	23.4919	0.501792	0.511293	0.750079	23.4919	0.501792	0.511288	0.753077	23.4919	0.501495	0.51161	0.764343	23.4918	0.50168	0.511418	0.760216	23.4919	0.501792	0.51128	0.748944	23.4919	0.50168	0.511372	0.756152	23.4919	0.501468
sp|P07214|SPRC_MOUSE	0	0	0	FALSE	-0.184883	0.784819	0.813406	22.7644	-0.185326	0.784306	0.809427	22.7643	-0.184883	0.784813	0.814191	22.7644	-0.185326	0.784305	0.813919	22.7643	-0.185326	0.784309	0.813894	22.7643	-0.185326	0.784311	0.81068	22.7643	-0.185326	0.784308	0.813918	22.7643	-0.186476	0.783254	0.826412	22.7636	-0.182246	0.787727	0.823231	22.7653	-0.185326	0.784304	0.809429	22.7643	-0.184883	0.784813	0.816664	22.7644	-0.18224
sp|P07309|TTHY_MOUSE	0	0	0	FALSE	-0.221689	0.225628	0.626689	27.9389	-0.221689	0.225647	0.623296	27.9389	-0.221689	0.225655	0.626367	27.9389	-0.221689	0.225628	0.626709	27.9389	-0.221689	0.22563	0.626696	27.9389	-0.221689	0.225634	0.623245	27.9389	-0.221689	0.225633	0.625733	27.9389	-0.221689	0.225683	0.63684	27.9389	-0.221689	0.225673	0.637944	27.9389	-0.221689	0.225648	0.622317	27.9389	-0.221689	0.225647	0.629412	27.9389	-0.221689
sp|P07310|KCRM_MOUSE	0	0	0	FALSE	2.09986	0.0839472	0.540062	28.4512	2.09986	0.0839422	0.53725	28.4512	2.09986	0.0839366	0.540365	28.4512	2.09986	0.0839419	0.540103	28.4512	2.09986	0.0839475	0.540077	28.4512	2.09986	0.08395	0.537958	28.4512	2.09986	0.0839462	0.540118	28.4512	2.09986	0.0839981	0.549533	28.4512	2.09986	0.0839709	0.546485	28.4512	2.09986	0.0839395	0.537272	28.4512	2.09986	0.083937	0.542397	28.4512	2.09986
sp|P07356|ANXA2_MOUSE	0	0	0	FALSE	0.0759265	0.650734	0.781067	30.7643	0.0759265	0.650751	0.776615	30.7643	0.0759265	0.650759	0.781803	30.7643	0.0759265	0.650735	0.780937	30.7643	0.0759265	0.650736	0.780922	30.7643	0.0759265	0.650738	0.777839	30.7643	0.0759265	0.650738	0.78094	30.7643	0.0759265	0.65077	0.796101	30.7643	0.0759265	0.650766	0.78811	30.7643	0.0759265	0.650752	0.776611	30.7643	0.0759265	0.650752	0.783856	30.7643	0.0759265
sp|P07724|ALBU_MOUSE	0	0	0	FALSE	4.71321e-15	1	0.850338	34.8033	4.71321e-15	1	0.845642	34.8033	4.71321e-15	1	0.851109	34.8033	4.71321e-15	1	0.85036	34.8033	4.71321e-15	1	0.850339	34.8033	4.71321e-15	1	0.846978	34.8033	4.71321e-15	1	0.850358	34.8033	4.71321e-15	1	0.86247	34.8033	4.71321e-15	1	0.858436	34.8033	4.71321e-15	1	0.845639	34.8033	4.71321e-15	1	0.853706	34.8033	4.71321e-15
sp|P07758|A1AT1_MOUSE	0	0	0	FALSE	-0.144066	0.58772	0.759805	29.8014	-0.144066	0.587724	0.755344	29.8014	-0.144066	0.587723	0.760568	29.8014	-0.144066	0.587717	0.759551	29.8014	-0.144066	0.587721	0.759538	29.8014	-0.144066	0.587724	0.75654	29.8014	-0.144066	0.587722	0.759555	29.8014	-0.144066	0.587774	0.772071	29.8014	-0.144066	0.587752	0.76319	29.8014	-0.144066	0.587723	0.755339	29.8014	-0.144066	0.587721	0.762969	29.8014	-0.144066
sp|P07759|SPA3K_MOUSE	0	0	0	FALSE	-0.293251	0.141779	0.58979	29.9741	-0.293251	0.141792	0.586585	29.9741	-0.293251	0.141796	0.590396	29.9741	-0.293251	0.141778	0.5898	29.9741	-0.293251	0.14178	0.589797	29.9741	-0.293251	0.141784	0.587479	29.9741	-0.293251	0.141782	0.589818	29.9741	-0.293251	0.141829	0.598416	29.9741	-0.293251	0.141816	0.598432	29.9741	-0.293251	0.141792	0.586584	29.9741	-0.293251	0.14179	0.592173	29.9741	-0.293251
sp|P07901|HS90A_MOUSE	0	0	0	FALSE	-0.393516	0.00504871	0.243276	27.168	-0.393516	0.00505251	0.242115	27.168	-0.393516	0.00505447	0.243775	27.168	-0.393516	0.00504928	0.24331	27.168	-0.393516	0.00504902	0.243291	27.168	-0.393516	0.00504938	0.242347	27.168	-0.393516	0.00504965	0.243327	27.168	-0.393516	0.0050523	0.240249	27.168	-0.393516	0.00505359	0.252854	27.168	-0.393516	0.00505302	0.242138	27.168	-0.393516	0.005053	0.244447	27.168	-0.393516
sp|P08003|PDIA4_MOUSE	0	0	0	FALSE	-0.221433	0.0865634	0.540062	27.8031	-0.221433	0.0865951	0.53725	27.8031	-0.221433	0.0866119	0.540365	27.8031	-0.221433	0.0865687	0.540103	27.8031	-0.221433	0.0865659	0.540077	27.8031	-0.221433	0.0865685	0.537958	27.8031	-0.221433	0.0865712	0.540118	27.8031	-0.221433	0.0865856	0.549533	27.8031	-0.221433	0.0865999	0.546485	27.8031	-0.221433	0.0865996	0.537272	27.8031	-0.221433	0.0865998	0.542397	27.8031	-0.221433
sp|P08030|APT_MOUSE	0	0	0	FALSE	-0.157359	0.500064	0.751851	22.6392	-0.157481	0.49982	0.747644	22.6393	-0.157359	0.500073	0.752859	22.6392	-0.157481	0.499809	0.75181	22.6393	-0.157481	0.499813	0.751802	22.6393	-0.157481	0.499817	0.748836	22.6393	-0.157481	0.499814	0.751817	22.6393	-0.162097	0.487806	0.761427	22.6395	-0.154881	0.507375	0.760216	22.6394	-0.157481	0.499819	0.747637	22.6393	-0.157359	0.500068	0.754777	22.6392	-0.154881
sp|P08032|SPTA1_MOUSE	0	0	0	FALSE	-0.633831	0.0431041	0.452429	28.0402	-0.633831	0.0431046	0.448369	28.0402	-0.633831	0.0431033	0.450262	28.0402	-0.633831	0.0431017	0.452427	28.0402	-0.633831	0.0431045	0.452436	28.0402	-0.633831	0.0431062	0.448046	28.0402	-0.633831	0.0431044	0.452452	28.0402	-0.633831	0.0431352	0.456509	28.0402	-0.633831	0.0431214	0.465575	28.0402	-0.633831	0.0431036	0.449971	28.0402	-0.633831	0.0431022	0.451611	28.0402	-0.633831
sp|P08074|CBR2_MOUSE	0	0	0	FALSE	-0.183326	0.362235	0.686121	26.4999	-0.183326	0.36225	0.682312	26.4999	-0.183326	0.362255	0.686747	26.4999	-0.183326	0.362234	0.686104	26.4999	-0.183326	0.362237	0.686099	26.4999	-0.183326	0.362241	0.683394	26.4999	-0.183326	0.362239	0.686114	26.4999	-0.183326	0.362296	0.692115	26.4999	-0.183326	0.36228	0.693221	26.4999	-0.183326	0.36225	0.682306	26.4999	-0.183326	0.362248	0.689418	26.4999	-0.183326
sp|P08113|ENPL_MOUSE	0	0	0	FALSE	-0.275277	0.0599222	0.498166	28.7679	-0.275277	0.0599414	0.497765	28.7679	-0.275277	0.059951	0.498839	28.7679	-0.275277	0.0599247	0.50041	28.7679	-0.275277	0.0599239	0.500393	28.7679	-0.275277	0.059926	0.496227	28.7679	-0.275277	0.059927	0.500429	28.7679	-0.275277	0.0599456	0.501035	28.7679	-0.275277	0.0599497	0.505367	28.7679	-0.275277	0.0599438	0.49778	28.7679	-0.275277	0.0599435	0.502526	28.7679	-0.275277
sp|P08121|CO3A1_MOUSE	0	0	0	FALSE	-0.376049	0.333423	0.681881	26.4791	-0.376049	0.333421	0.678191	26.4791	-0.376049	0.333416	0.682613	26.4791	-0.376049	0.333417	0.681909	26.4791	-0.376049	0.333424	0.681888	26.4791	-0.376049	0.333428	0.679201	26.4791	-0.376049	0.333423	0.681916	26.4791	-0.376049	0.333498	0.689702	26.4791	-0.376049	0.333462	0.686152	26.4791	-0.376049	0.333418	0.678198	26.4791	-0.376049	0.333415	0.684667	26.4791	-0.376049
sp|P08122|CO4A2_MOUSE	0	0	0	FALSE	0.183497	0.116568	0.572829	27.3537	0.183497	0.116614	0.569892	27.3537	0.183497	0.116639	0.5737	27.3537	0.183497	0.116577	0.572888	27.3537	0.183497	0.116571	0.572847	27.3537	0.183497	0.116574	0.570598	27.3537	0.183497	0.116579	0.572899	27.3537	0.183497	0.116586	0.581725	27.3537	0.183497	0.116613	0.580154	27.3537	0.183497	0.116621	0.569925	27.3537	0.183497	0.116622	0.575366	27.3537	0.183497
sp|P08207|S10AA_MOUSE	0	0	0	FALSE	-0.213213	0.391203	0.694591	27.5252	-0.213213	0.391209	0.690743	27.5252	-0.213213	0.39121	0.695233	27.5252	-0.213213	0.391199	0.69459	27.5252	-0.213213	0.391204	0.694586	27.5252	-0.213213	0.391208	0.691848	27.5252	-0.213213	0.391205	0.6946	27.5252	-0.213213	0.391269	0.706711	27.5252	-0.213213	0.391244	0.70398	27.5252	-0.213213	0.391208	0.690735	27.5252	-0.213213	0.391205	0.697346	27.5252	-0.213213
sp|P08226|APOE_MOUSE	0	0	0	FALSE	-0.191234	0.13899	0.585807	28.3305	-0.191234	0.13903	0.582708	28.3305	-0.191234	0.139051	0.586545	28.3305	-0.191234	0.138997	0.585842	28.3305	-0.191234	0.138994	0.585819	28.3305	-0.191234	0.138997	0.583518	28.3305	-0.191234	0.139	0.585855	28.3305	-0.191234	0.139018	0.594308	28.3305	-0.191234	0.139036	0.594428	28.3305	-0.191234	0.139036	0.582724	28.3305	-0.191234	0.139036	0.588282	28.3305	-0.191234
sp|P08228|SODC_MOUSE	0	0	0	FALSE	0.0496011	0.797809	0.817894	28.4771	0.0496011	0.797816	0.813399	28.4771	0.0496011	0.797819	0.818669	28.4771	0.0496011	0.797809	0.817919	28.4771	0.0496011	0.79781	0.817897	28.4771	0.0496011	0.797812	0.814666	28.4771	0.0496011	0.797811	0.817919	28.4771	0.0496011	0.797834	0.830553	28.4771	0.0496011	0.797828	0.825634	28.4771	0.0496011	0.797816	0.813399	28.4771	0.0496011	0.797815	0.821159	28.4771	0.0496011
sp|P08249|MDHM_MOUSE	0	0	0	FALSE	-0.0585592	0.720646	0.797974	29.15	-0.0585592	0.720661	0.793882	29.15	-0.0585592	0.720668	0.798745	29.15	-0.0585592	0.720647	0.798296	29.15	-0.0585592	0.720647	0.798276	29.15	-0.0585592	0.72065	0.795124	29.15	-0.0585592	0.72065	0.798297	29.15	-0.0585592	0.720675	0.808663	29.15	-0.0585592	0.720673	0.807875	29.15	-0.0585592	0.720662	0.793881	29.15	-0.0585592	0.720662	0.801171	29.15	-0.0585592
sp|P08551|NFL_MOUSE	0	0	0	FALSE	0.243616	0.218532	0.626689	26.3843	0.243616	0.218547	0.623296	26.3843	0.243616	0.218552	0.626367	26.3843	0.243616	0.21853	0.626709	26.3843	0.243616	0.218533	0.626696	26.3843	0.243616	0.218537	0.623245	26.3843	0.243616	0.218536	0.625733	26.3843	0.243616	0.218589	0.63684	26.3843	0.243616	0.218574	0.630694	26.3843	0.243616	0.218547	0.622317	26.3843	0.243616	0.218545	0.629412	26.3843	0.243616
sp|P08553|NFM_MOUSE	0	0	0	FALSE	0.113539	0.569533	0.755644	27.1315	0.113539	0.569546	0.751466	27.1315	0.113539	0.56955	0.756317	27.1315	0.113539	0.569532	0.755655	27.1315	0.113539	0.569535	0.755645	27.1315	0.113539	0.569538	0.752663	27.1315	0.113539	0.569537	0.755661	27.1315	0.113539	0.569582	0.768834	27.1315	0.113539	0.569569	0.761983	27.1315	0.113539	0.569546	0.75146	27.1315	0.113539	0.569544	0.758046	27.1315	0.113539
sp|P08752|GNAI2_MOUSE	0	0	0	FALSE	0.131712	0.23509	0.632576	25.8693	0.131712	0.235157	0.629121	25.8693	0.131712	0.235194	0.632229	25.8693	0.131712	0.235104	0.632588	25.8693	0.131712	0.235095	0.632582	25.8693	0.131712	0.235099	0.629124	25.8693	0.131712	0.235107	0.631629	25.8693	0.131712	0.235108	0.642084	25.8693	0.131712	0.235151	0.644304	25.8693	0.131712	0.235167	0.628153	25.8693	0.131712	0.235169	0.635115	25.8693	0.131712
sp|P08905|LYZ2_MOUSE	0	0	0	FALSE	-0.767094	0.00178006	0.164057	22.3269	-0.767094	0.00178038	0.163182	22.3269	-0.767094	0.00178043	0.164197	22.3269	-0.767094	0.00177992	0.164069	22.3269	-0.767094	0.00178011	0.164089	22.3269	-0.767094	0.00178026	0.163454	22.3269	-0.767094	0.00178015	0.164091	22.3269	-0.77208	0.00173289	0.168859	22.3249	-0.76713	0.00187309	0.191553	22.3264	-0.767094	0.00178034	0.163173	22.3269	-0.766969	0.00178054	0.16469	22.3269	-0.76713
sp|P09055|ITB1_MOUSE	0	0	0	FALSE	-0.0552072	0.701504	0.796656	25.9643	-0.0552072	0.701526	0.792264	25.9643	-0.0552072	0.701537	0.797387	25.9643	-0.0552072	0.701507	0.796674	25.9643	-0.0552072	0.701506	0.796658	25.9643	-0.0552072	0.701508	0.793512	25.9643	-0.0552072	0.701509	0.796676	25.9643	-0.0552072	0.701529	0.808527	25.9643	-0.0552072	0.701535	0.803182	25.9643	-0.0552072	0.701529	0.79226	25.9643	-0.0552072	0.701528	0.799817	25.9643	-0.0552072
sp|P09103|PDIA1_MOUSE	0	0	0	FALSE	-0.132471	0.284826	0.659115	28.595	-0.132471	0.284879	0.654906	28.595	-0.132471	0.284908	0.66074	28.595	-0.132471	0.284836	0.658517	28.595	-0.132471	0.28483	0.659381	28.595	-0.132471	0.284834	0.656785	28.595	-0.132471	0.284839	0.659402	28.595	-0.132471	0.284856	0.67057	28.595	-0.132471	0.284884	0.667042	28.595	-0.132471	0.284887	0.655775	28.595	-0.132471	0.284888	0.662044	28.595	-0.132471
sp|P09405|NUCL_MOUSE	0	0	0	FALSE	-0.222362	0.133365	0.581273	27.7712	-0.222362	0.133393	0.578185	27.7712	-0.222362	0.133407	0.581983	27.7712	-0.222362	0.133368	0.581303	27.7712	-0.222362	0.133367	0.581284	27.7712	-0.222362	0.13337	0.579001	27.7712	-0.222362	0.133372	0.581317	27.7712	-0.222362	0.133401	0.589727	27.7712	-0.222362	0.133406	0.592644	27.7712	-0.222362	0.133396	0.578197	27.7712	-0.222362	0.133396	0.58371	27.7712	-0.222362
sp|P09411|PGK1_MOUSE	0	0	0	FALSE	0.0557784	0.749354	0.804346	28.3036	0.0557784	0.749365	0.799924	28.3036	0.0557784	0.74937	0.805105	28.3036	0.0557784	0.749354	0.804369	28.3036	0.0557784	0.749355	0.804348	28.3036	0.0557784	0.749357	0.801171	28.3036	0.0557784	0.749357	0.80437	28.3036	0.0557784	0.749381	0.815964	28.3036	0.0557784	0.749377	0.814529	28.3036	0.0557784	0.749366	0.799924	28.3036	0.0557784	0.749365	0.807554	28.3036	0.0557784
sp|P09470|ACE_MOUSE	0	0	0	FALSE	-0.093504	0.510963	0.753046	25.3035	-0.093504	0.510996	0.748939	25.3035	-0.093504	0.511013	0.753853	25.3035	-0.093504	0.510967	0.753074	25.3035	-0.093504	0.510966	0.753051	25.3035	-0.093504	0.510969	0.750079	25.3035	-0.093504	0.510971	0.753077	25.3035	-0.093504	0.511	0.764343	25.3035	-0.093504	0.511009	0.760216	25.3035	-0.093504	0.511001	0.748944	25.3035	-0.093504	0.511	0.756152	25.3035	-0.093504
sp|P09528|FRIH_MOUSE	0	0	0	FALSE	-0.0577994	0.605392	0.759805	27.644	-0.0577994	0.605442	0.755344	27.644	-0.0577994	0.60547	0.760568	27.644	-0.0577994	0.605402	0.759551	27.644	-0.0577994	0.605396	0.759538	27.644	-0.0577994	0.605399	0.75654	27.644	-0.0577994	0.605404	0.759555	27.644	-0.0577994	0.605406	0.773299	27.644	-0.0577994	0.605438	0.765039	27.644	-0.0577994	0.60545	0.755339	27.644	-0.0577994	0.605451	0.762969	27.644	-0.0577994
sp|P09542|MYL3_MOUSE	0	0	0	FALSE	-0.823835	0.310398	0.67661	21.5728	-0.823835	0.310391	0.673118	21.5728	-0.823835	0.310383	0.678894	21.5728	-0.823835	0.31039	0.676857	21.5728	-0.823835	0.310399	0.677704	21.5728	-0.823835	0.310403	0.674188	21.5728	-0.823835	0.310397	0.677719	21.5728	-0.840437	0.299661	0.681445	21.5735	-0.819401	0.313881	0.686152	21.5696	-0.823835	0.310387	0.673111	21.5728	-0.823835	0.310383	0.679683	21.5728	-0.819242
sp|P09602|HMGN2_MOUSE	0	0	0	FALSE	-0.407505	0.0582533	0.498166	26.1861	-0.407505	0.0582597	0.497765	26.1861	-0.407505	0.0582615	0.498839	26.1861	-0.407505	0.0582521	0.50041	26.1861	-0.407505	0.0582542	0.500393	26.1861	-0.407505	0.0582562	0.496227	26.1861	-0.407505	0.058255	0.500429	26.1861	-0.407505	0.0582863	0.501035	26.1861	-0.407505	0.0582761	0.505216	26.1861	-0.407505	0.0582595	0.49778	26.1861	-0.407505	0.0582583	0.502526	26.1861	-0.407505
sp|P09671|SODM_MOUSE	0	0	0	FALSE	0.305803	0.106422	0.558183	25.6721	0.305803	0.106435	0.555214	25.6721	0.305803	0.10644	0.558858	25.6721	0.305803	0.106421	0.558208	25.6721	0.305803	0.106423	0.558194	25.6721	0.305803	0.106426	0.556002	25.6721	0.305803	0.106425	0.558225	25.6721	0.305803	0.106464	0.561029	25.6721	0.305803	0.106455	0.560768	25.6721	0.305803	0.106435	0.555224	25.6721	0.305803	0.106434	0.560517	25.6721	0.305803
sp|P09813|APOA2_MOUSE	0	0	0	FALSE	-0.459064	0.00844742	0.348896	27.5787	-0.459064	0.00845066	0.348589	27.5787	-0.459064	0.00845209	0.349406	27.5787	-0.459064	0.00844756	0.350449	27.5787	-0.459064	0.00844774	0.350506	27.5787	-0.459064	0.00844827	0.349099	27.5787	-0.459064	0.00844825	0.35048	27.5787	-0.459064	0.00845474	0.354181	27.5787	-0.459064	0.00845388	0.361086	27.5787	-0.459064	0.00845093	0.348588	27.5787	-0.459064	0.00845072	0.350415	27.5787	-0.459064
sp|P10107|ANXA1_MOUSE	0	0	0	FALSE	-0.039245	0.752983	0.804346	28.6781	-0.039245	0.753009	0.799924	28.6781	-0.039245	0.753023	0.805105	28.6781	-0.039245	0.752987	0.804369	28.6781	-0.039245	0.752985	0.804348	28.6781	-0.039245	0.752987	0.801171	28.6781	-0.039245	0.752989	0.80437	28.6781	-0.039245	0.752998	0.815964	28.6781	-0.039245	0.753011	0.814529	28.6781	-0.039245	0.753013	0.799924	28.6781	-0.039245	0.753013	0.807554	28.6781	-0.039245
sp|P10126|EF1A1_MOUSE	0	0	0	FALSE	-0.067619	0.681536	0.790444	28.7623	-0.067619	0.681553	0.786569	28.7623	-0.067619	0.68156	0.791156	28.7623	-0.067619	0.681537	0.790985	28.7623	-0.067619	0.681538	0.790971	28.7623	-0.067619	0.68154	0.787848	28.7623	-0.067619	0.681541	0.790988	28.7623	-0.067619	0.681569	0.805653	28.7623	-0.067619	0.681567	0.798661	28.7623	-0.067619	0.681554	0.786073	28.7623	-0.067619	0.681554	0.793681	28.7623	-0.067619
sp|P10493|NID1_MOUSE	0	0	0	FALSE	0.173597	0.189088	0.610393	28.2051	0.173597	0.18913	0.606789	28.2051	0.173597	0.189152	0.609962	28.2051	0.173597	0.189095	0.61016	28.2051	0.173597	0.189091	0.610167	28.2051	0.173597	0.189095	0.607767	28.2051	0.173597	0.189098	0.610178	28.2051	0.173597	0.189121	0.620045	28.2051	0.173597	0.189138	0.617274	28.2051	0.173597	0.189136	0.606779	28.2051	0.173597	0.189136	0.613372	28.2051	0.173597
sp|P10518|HEM2_MOUSE	0	0	0	FALSE	-0.00784452	0.963091	0.843956	24.2629	-0.00784452	0.963093	0.838866	24.2629	-0.00784452	0.963094	0.844714	24.2629	-0.00784452	0.963091	0.843969	24.2629	-0.00784452	0.963091	0.843957	24.2629	-0.00784452	0.963092	0.840191	24.2629	-0.00784452	0.963092	0.843968	24.2629	-0.00784452	0.963095	0.854844	24.2629	-0.00784452	0.963095	0.852339	24.2629	-0.00784452	0.963093	0.838863	24.2629	-0.00784452	0.963093	0.847053	24.2629	-0.00784452
sp|P10605|CATB_MOUSE	0	0	0	FALSE	-0.27189	0.335654	0.681881	25.756	-0.27189	0.335657	0.678191	25.756	-0.27189	0.335655	0.682613	25.756	-0.27189	0.335649	0.681909	25.756	-0.27189	0.335655	0.681888	25.756	-0.27189	0.335659	0.679201	25.756	-0.27189	0.335655	0.681916	25.756	-0.27189	0.335724	0.689702	25.756	-0.27189	0.335694	0.686152	25.756	-0.27189	0.335655	0.678198	25.756	-0.27189	0.335652	0.684667	25.756	-0.27189
sp|P10630|IF4A2_MOUSE	0	0	0	FALSE	-0.223218	0.0965125	0.540062	24.074	-0.223218	0.0965432	0.53725	24.074	-0.223484	0.0963998	0.540513	24.0738	-0.223218	0.0965174	0.540103	24.074	-0.223218	0.096515	0.540077	24.074	-0.223218	0.0965177	0.537958	24.074	-0.223218	0.0965202	0.540118	24.074	-0.223484	0.0963792	0.549533	24.0738	-0.223218	0.0965502	0.547073	24.074	-0.223218	0.0965474	0.537272	24.074	-0.223218	0.0965474	0.542397	24.074	-0.223484
sp|P10639|THIO_MOUSE	0	0	0	FALSE	-0.288395	0.0951512	0.540062	26.4358	-0.288395	0.0951673	0.53725	26.4358	-0.288395	0.0951743	0.540513	26.4358	-0.288395	0.0951518	0.540103	26.4358	-0.288395	0.0951528	0.540077	26.4358	-0.288395	0.0951555	0.537958	26.4358	-0.288395	0.0951553	0.540118	26.4358	-0.288395	0.0951884	0.549533	26.4358	-0.288395	0.0951837	0.547073	26.4358	-0.288395	0.0951686	0.537272	26.4358	-0.288395	0.0951675	0.542397	26.4358	-0.288395
sp|P10649|GSTM1_MOUSE	0	0	0	FALSE	0.0698663	0.551399	0.753046	28.2504	0.0698663	0.551449	0.748939	28.2504	0.0698663	0.551476	0.75387	28.2504	0.0698663	0.551409	0.753074	28.2504	0.0698663	0.551403	0.753051	28.2504	0.0698663	0.551406	0.750079	28.2504	0.0698663	0.551411	0.753077	28.2504	0.0698663	0.551419	0.766629	28.2504	0.0698663	0.551448	0.760216	28.2504	0.0698663	0.551456	0.748944	28.2504	0.0698663	0.551457	0.75668	28.2504	0.0698663
sp|P10711|TCEA1_MOUSE	0	0	0	FALSE	-0.488108	0.0216483	0.400312	22.9605	-0.48822	0.0216504	0.398359	22.9606	-0.488108	0.0216528	0.401072	22.9605	-0.48822	0.0216463	0.400368	22.9606	-0.48818	0.0216496	0.400332	22.9606	-0.48822	0.0216484	0.39877	22.9606	-0.48822	0.0216478	0.400385	22.9606	-0.490166	0.0213871	0.408822	22.9601	-0.485654	0.0218983	0.407963	22.9617	-0.48822	0.0216504	0.398395	22.9606	-0.487316	0.0218927	0.405612	22.9608	-0.485573
sp|P10833|RRAS_MOUSE	0	0	0	FALSE	0.224712	0.170204	0.601048	24.8748	0.224712	0.170228	0.595466	24.8748	0.224712	0.170239	0.601596	24.8748	0.224712	0.170206	0.598774	24.8748	0.224712	0.170206	0.59937	24.8748	0.224712	0.17021	0.596428	24.8748	0.224712	0.17021	0.598793	24.8748	0.224712	0.17025	0.612232	24.8748	0.224712	0.170247	0.612218	24.8748	0.224712	0.17023	0.595454	24.8748	0.224712	0.170229	0.603416	24.8748	0.224712
sp|P10852|4F2_MOUSE	0	0	0	FALSE	0.14935	0.347878	0.682812	24.7578	0.14935	0.347907	0.679122	24.7578	0.14935	0.347921	0.683551	24.7578	0.14935	0.34788	0.682842	24.7578	0.14935	0.347881	0.682819	24.7578	0.14935	0.347884	0.680128	24.7578	0.14935	0.347885	0.682848	24.7578	0.14935	0.347928	0.689702	24.7578	0.14935	0.347927	0.68649	24.7578	0.14935	0.34791	0.679131	24.7578	0.14935	0.347909	0.685609	24.7578	0.14935
sp|P10922|H10_MOUSE	0	0	0	FALSE	0.068392	0.672178	0.788738	27.8464	0.068392	0.672196	0.784307	27.8464	0.068392	0.672204	0.789445	27.8464	0.068392	0.67218	0.78868	27.8464	0.068392	0.67218	0.788667	27.8464	0.068392	0.672182	0.785553	27.8464	0.068392	0.672183	0.788684	27.8464	0.068392	0.672211	0.80184	27.8464	0.068392	0.672209	0.794609	27.8464	0.068392	0.672198	0.784302	27.8464	0.068392	0.672197	0.791854	27.8464	0.068392
sp|P11031|TCP4_MOUSE	0	0	0	FALSE	-0.0329625	0.860705	0.827636	23.312	-0.0329609	0.860716	0.822755	23.3121	-0.0329625	0.860712	0.828393	23.312	-0.0329609	0.860711	0.827343	23.3121	-0.0329609	0.860711	0.827234	23.3121	-0.0329609	0.860712	0.824056	23.3121	-0.0329609	0.860712	0.827343	23.3121	-0.035304	0.850623	0.839622	23.3125	-0.0324837	0.862738	0.835639	23.3121	-0.0329609	0.860716	0.822751	23.3121	-0.0326662	0.86191	0.831926	23.3122	-0.0324749
sp|P11087|CO1A1_MOUSE	0	0	0	FALSE	0.0153107	0.88681	0.83393	33.2977	0.0153107	0.886827	0.829323	33.2977	0.0153107	0.886836	0.834682	33.2977	0.0153107	0.886813	0.833949	33.2977	0.0153107	0.886811	0.833931	33.2977	0.0153107	0.886812	0.830636	33.2977	0.0153107	0.886814	0.833949	33.2977	0.0153107	0.886813	0.845749	33.2977	0.0153107	0.886825	0.840422	33.2977	0.0153107	0.886829	0.829319	33.2977	0.0153107	0.88683	0.837484	33.2977	0.0153107
sp|P11103|PARP1_MOUSE	0	0	0	FALSE	-0.213595	0.244045	0.641126	24.6583	-0.213595	0.244064	0.637731	24.6583	-0.213595	0.244072	0.640967	24.6583	-0.213595	0.244045	0.64117	24.6583	-0.213595	0.244047	0.641138	24.6583	-0.213595	0.244051	0.637654	24.6583	-0.213595	0.24405	0.640213	24.6583	-0.213595	0.244101	0.645483	24.6583	-0.213595	0.24409	0.650415	24.6583	-0.213595	0.244065	0.636791	24.6583	-0.213595	0.244063	0.643208	24.6583	-0.213595
sp|P11152|LIPL_MOUSE	0	0	0	FALSE	0.290199	0.177513	0.602767	24.9935	0.290199	0.177523	0.598297	24.9935	0.290199	0.177526	0.603375	24.9935	0.290199	0.17751	0.601599	24.9935	0.290199	0.177514	0.601599	24.9935	0.290199	0.177518	0.599234	24.9935	0.290199	0.177515	0.601616	24.9935	0.290199	0.17757	0.615005	24.9935	0.290199	0.177552	0.612218	24.9935	0.290199	0.177523	0.598292	24.9935	0.290199	0.177521	0.605168	24.9935	0.290199
sp|P11247|PERM_MOUSE	1	0	1	FALSE	-0.78877	0.16587	0.601048	20.3388	-0.78877	0.165866	0.595466	20.3388	-0.78877	0.165859	0.601596	20.3388	-0.78877	0.165864	0.598774	20.3388	-0.78877	0.165871	0.59937	20.3388	-0.78877	0.165874	0.596428	20.3388	-0.78877	0.165869	0.598793	20.3388	-0.793002	0.163057	0.612232	20.3346	-0.781636	0.168855	0.612218	20.335	-0.78877	0.165862	0.595454	20.3388	-0.78877	0.165859	0.603416	20.3388	-0.781636
sp|P11276|FINC_MOUSE	0	0	0	FALSE	-0.0905117	0.468681	0.741803	27.6314	-0.0905117	0.468729	0.737676	27.6314	-0.0905117	0.468755	0.742593	27.6314	-0.0905117	0.46869	0.74178	27.6314	-0.0905117	0.468685	0.741771	27.6314	-0.0905117	0.468689	0.738845	27.6314	-0.0905117	0.468693	0.741787	27.6314	-0.0905117	0.46871	0.753808	27.6314	-0.0905117	0.468734	0.747588	27.6314	-0.0905117	0.468736	0.73767	27.6314	-0.0905117	0.468737	0.74483	27.6314	-0.0905117
sp|P11352|GPX1_MOUSE	0	0	0	FALSE	-0.115253	0.390948	0.694591	26.2964	-0.115253	0.390991	0.690743	26.2964	-0.115253	0.391014	0.695233	26.2964	-0.115253	0.390955	0.69459	26.2964	-0.115253	0.390952	0.694586	26.2964	-0.115253	0.390955	0.691848	26.2964	-0.115253	0.390959	0.6946	26.2964	-0.115253	0.390985	0.706711	26.2964	-0.115253	0.391002	0.70398	26.2964	-0.115253	0.390997	0.690735	26.2964	-0.115253	0.390997	0.697346	26.2964	-0.115253
sp|P11404|FABPH_MOUSE	0	0	0	FALSE	0.0828075	0.809006	0.819728	23.0525	0.082809	0.809012	0.815683	23.0526	0.0828075	0.809004	0.820469	23.0525	0.082809	0.80901	0.820232	23.0526	0.082809	0.809013	0.820215	23.0526	0.082809	0.809014	0.816975	23.0526	0.082809	0.809012	0.820233	23.0526	0.0810425	0.813036	0.832162	23.0526	0.0826185	0.809642	0.827159	23.052	0.082809	0.809011	0.815679	23.0526	0.0828075	0.809003	0.822972	23.0525	0.0826353
sp|P11438|LAMP1_MOUSE	0	0	0	FALSE	-0.389796	0.0568928	0.498166	29.713	-0.389796	0.0569002	0.497765	29.713	-0.389796	0.0569026	0.498839	29.713	-0.389796	0.0568919	0.50041	29.713	-0.389796	0.0568937	0.500393	29.713	-0.389796	0.0568957	0.496227	29.713	-0.389796	0.0568947	0.500429	29.713	-0.389796	0.0569244	0.501035	29.713	-0.389796	0.0569156	0.503443	29.713	-0.389796	0.0569002	0.49778	29.713	-0.389796	0.0568991	0.502526	29.713	-0.389796
sp|P11499|HS90B_MOUSE	0	0	0	FALSE	-0.410285	0.00487718	0.242871	28.5087	-0.410285	0.00488056	0.241661	28.5087	-0.410285	0.00488227	0.242939	28.5087	-0.410285	0.00487764	0.242948	28.5087	-0.410285	0.00487746	0.242878	28.5087	-0.410285	0.00487781	0.242018	28.5087	-0.410285	0.00487802	0.242973	28.5087	-0.410285	0.00488093	0.239385	28.5087	-0.410285	0.00488182	0.252593	28.5087	-0.410285	0.00488099	0.241659	28.5087	-0.410285	0.00488095	0.243869	28.5087	-0.410285
sp|P11679|K2C8_MOUSE	0	0	0	FALSE	0.0262361	0.882081	0.833681	22.6006	0.0255237	0.884943	0.829101	22.6002	0.0262361	0.882088	0.834439	22.6006	0.0255237	0.884938	0.83372	22.6002	0.0255237	0.884939	0.8337	22.6002	0.0255237	0.88494	0.830406	22.6002	0.0255237	0.884939	0.83372	22.6002	0.0214366	0.903426	0.850797	22.6003	0.0276782	0.875481	0.840262	22.6009	0.0255237	0.884944	0.829099	22.6002	0.0262806	0.881879	0.836983	22.6006	0.0276782
sp|P11835|ITB2_MOUSE	0	0	0	FALSE	0.136992	0.34962	0.682812	25.458	0.136992	0.349656	0.679122	25.458	0.136992	0.349674	0.683551	25.458	0.136992	0.349625	0.682842	25.458	0.136992	0.349624	0.682819	25.458	0.136992	0.349627	0.680128	25.458	0.136992	0.349629	0.682848	25.458	0.136992	0.349665	0.689702	25.458	0.136992	0.349672	0.68649	25.458	0.136992	0.34966	0.679131	25.458	0.136992	0.34966	0.685609	25.458	0.136992
sp|P11859|ANGT_MOUSE	0	0	0	FALSE	-0.63459	0.0170151	0.400312	23.2877	-0.634549	0.0170294	0.398359	23.2878	-0.634574	0.0170175	0.401072	23.2876	-0.634549	0.0170272	0.400368	23.2878	-0.634495	0.017037	0.400332	23.2877	-0.634549	0.0170293	0.39877	23.2878	-0.634549	0.0170285	0.400385	23.2878	-0.636906	0.0167853	0.408822	23.2873	-0.634434	0.0169852	0.399001	23.2877	-0.634549	0.017029	0.398395	23.2878	-0.634628	0.0170117	0.405609	23.2876	-0.63521
sp|P11983|TCPA_MOUSE	0	0	0	FALSE	0.0316299	0.792792	0.817097	27.0458	0.0316299	0.792816	0.812619	27.0458	0.0316299	0.792829	0.817892	27.0458	0.0316299	0.792797	0.817126	27.0458	0.0316299	0.792794	0.8171	27.0458	0.0316299	0.792796	0.813873	27.0458	0.0316299	0.792798	0.817125	27.0458	0.0316299	0.792804	0.829742	27.0458	0.0316299	0.792817	0.825397	27.0458	0.0316299	0.79282	0.812622	27.0458	0.0316299	0.79282	0.820375	27.0458	0.0316299
sp|P12242|UCP1_MOUSE	0	0	0	FALSE	1.55234	0.00141448	0.153356	23.4208	1.5524	0.00141312	0.152362	23.4208	1.55234	0.00141414	0.153457	23.4208	1.5524	0.00141303	0.153202	23.4208	1.5524	0.00141328	0.153225	23.4208	1.5524	0.00141341	0.162809	23.4208	1.5524	0.00141324	0.153224	23.4208	1.55137	0.00142002	0.157678	23.4213	1.55372	0.00141004	0.176377	23.4201	1.5524	0.00141301	0.15235	23.4208	1.55234	0.00141412	0.153923	23.4208	1.55372
sp|P12265|BGLR_MOUSE	0	0	0	FALSE	-0.322485	0.338819	0.681881	22.9114	-0.322199	0.339427	0.678191	22.9117	-0.322485	0.338815	0.682613	22.9114	-0.322199	0.339421	0.681909	22.9117	-0.322159	0.339473	0.681888	22.9117	-0.322199	0.339432	0.679201	22.9117	-0.322199	0.339428	0.681916	22.9117	-0.323867	0.338469	0.689702	22.9106	-0.320557	0.342158	0.686152	22.9116	-0.322199	0.339425	0.678198	22.9117	-0.322134	0.339349	0.684667	22.9116	-0.321226
sp|P12367|KAP2_MOUSE	3	2	1	TRUE	-0.000797605	0.998068	0.850338	20.6069	-0.000797605	0.998068	0.845642	20.6069	-0.000797605	0.998068	0.851109	20.6069	-0.000797605	0.998068	0.85036	20.6069	-0.000797605	0.998068	0.850339	20.6069	-0.000797605	0.998068	0.846978	20.6069	-0.000797605	0.998068	0.850358	20.6069	0.108729	0.736096	0.813515	20.5503	-0.00729522	0.98233	0.856447	20.5921	-0.000797605	0.998068	0.845639	20.6069	-0.000797605	0.998068	0.853706	20.6069	-0.00774919
sp|P12382|PFKAL_MOUSE	0	0	0	FALSE	0.36822	0.0624869	0.498166	24.9826	0.36822	0.0624956	0.497765	24.9826	0.36822	0.0624987	0.498839	24.9826	0.36822	0.0624862	0.50041	24.9826	0.36822	0.0624879	0.500393	24.9826	0.36822	0.06249	0.496227	24.9826	0.36822	0.0624892	0.500429	24.9826	0.36822	0.0625196	0.501035	24.9826	0.36822	0.0625113	0.505367	24.9826	0.36822	0.0624958	0.49778	24.9826	0.36822	0.0624947	0.502526	24.9826	0.36822
sp|P12787|COX5A_MOUSE	0	0	0	FALSE	0.00910353	0.931295	0.842513	27.6864	0.00910353	0.931306	0.837374	27.6864	0.00910353	0.931312	0.843278	27.6864	0.00910353	0.931297	0.842477	27.6864	0.00910353	0.931296	0.842464	27.6864	0.00910353	0.931296	0.838698	27.6864	0.00910353	0.931297	0.842476	27.6864	0.00910353	0.931296	0.854844	27.6864	0.00910353	0.931304	0.850123	27.6864	0.00910353	0.931307	0.837371	27.6864	0.00910353	0.931308	0.845828	27.6864	0.00910353
sp|P12815|PDCD6_MOUSE	0	0	0	FALSE	-0.113916	0.663021	0.783643	23.9981	-0.114227	0.662286	0.778812	23.9979	-0.113916	0.663024	0.784341	23.9981	-0.114227	0.66228	0.783149	23.9979	-0.113916	0.663022	0.783785	23.9981	-0.114227	0.662286	0.780042	23.9979	-0.114227	0.662284	0.783152	23.9979	-0.113889	0.663701	0.799143	23.9976	-0.113791	0.663497	0.789886	23.998	-0.114227	0.662285	0.778808	23.9979	-0.113791	0.663471	0.787108	23.998	-0.113882
sp|P12970|RL7A_MOUSE	0	0	0	FALSE	0.115079	0.398673	0.696873	27.6011	0.115079	0.398715	0.693388	27.6011	0.115079	0.398736	0.697486	27.6011	0.115079	0.39868	0.697251	27.6011	0.115079	0.398677	0.697248	27.6011	0.115079	0.39868	0.694499	27.6011	0.115079	0.398684	0.697261	27.6011	0.115079	0.398711	0.709505	27.6011	0.115079	0.398726	0.706304	27.6011	0.115079	0.39872	0.69338	27.6011	0.115079	0.39872	0.699754	27.6011	0.115079
sp|P13020|GELS_MOUSE	0	0	0	FALSE	-0.115834	0.398582	0.696873	29.3696	-0.115834	0.398623	0.693388	29.3696	-0.115834	0.398644	0.697486	29.3696	-0.115834	0.398588	0.697251	29.3696	-0.115834	0.398585	0.697248	29.3696	-0.115834	0.398589	0.694499	29.3696	-0.115834	0.398592	0.697261	29.3696	-0.115834	0.398621	0.709505	29.3696	-0.115834	0.398635	0.706304	29.3696	-0.115834	0.398628	0.69338	29.3696	-0.115834	0.398628	0.699754	29.3696	-0.115834
sp|P13412|TNNI2_MOUSE	0	0	0	FALSE	1.12007	0.178971	0.602869	27.395	1.12007	0.178965	0.59836	27.395	1.12007	0.178957	0.603375	27.395	1.12007	0.178964	0.601692	27.395	1.12007	0.178972	0.601703	27.395	1.12007	0.178975	0.599336	27.395	1.12007	0.17897	0.601711	27.395	1.12007	0.179042	0.616756	27.395	1.12007	0.179005	0.613453	27.395	1.12007	0.178961	0.598347	27.395	1.12007	0.178957	0.605216	27.395	1.12007
sp|P13439|UMPS_MOUSE	0	0	0	FALSE	-0.4463	0.16101	0.601048	21.9099	-0.4463	0.161011	0.595466	21.9099	-0.4463	0.161008	0.601596	21.9099	-0.4463	0.161005	0.598774	21.9099	-0.4463	0.161011	0.59937	21.9099	-0.4463	0.161014	0.596428	21.9099	-0.4463	0.161011	0.598793	21.9099	-0.457925	0.152004	0.612232	21.9087	-0.441168	0.165029	0.612218	21.91	-0.4463	0.161009	0.595454	21.9099	-0.4463	0.161006	0.603416	21.9099	-0.441881
sp|P13516|ACOD1_MOUSE	0	0	0	FALSE	0.749771	0.0129037	0.383838	25.6426	0.749771	0.0129041	0.381858	25.6426	0.749771	0.0129036	0.384391	25.6426	0.749771	0.0129027	0.383857	25.6426	0.749771	0.0129039	0.383852	25.6426	0.749771	0.0129046	0.382356	25.6426	0.749771	0.0129039	0.383883	25.6426	0.749771	0.012917	0.407577	25.6426	0.749771	0.0129112	0.399001	25.6426	0.749771	0.0129037	0.38187	25.6426	0.749771	0.0129031	0.385505	25.6426	0.749771
sp|P13541|MYH3_MOUSE	0	0	0	FALSE	1.21638	0.278159	0.659115	25.7245	1.21632	0.278166	0.654906	25.7245	1.21638	0.278142	0.66074	25.7245	1.21632	0.278165	0.658517	25.7245	1.21632	0.278174	0.659381	25.7245	1.21632	0.278178	0.656785	25.7245	1.21632	0.278172	0.659402	25.7245	1.21477	0.278648	0.67057	25.7252	1.21654	0.278156	0.667042	25.7244	1.21632	0.278162	0.655775	25.7245	1.21654	0.278104	0.662044	25.7244	1.21594
sp|P13542|MYH8_MOUSE	0	0	0	FALSE	-0.186172	0.813008	0.820428	22.7377	-0.186172	0.813005	0.816369	22.7377	-0.186172	0.813002	0.821166	22.7377	-0.186172	0.813005	0.820924	22.7377	-0.186172	0.813008	0.820907	22.7377	-0.186172	0.813009	0.817664	22.7377	-0.186172	0.813007	0.820925	22.7377	-0.19093	0.808455	0.831332	22.7372	-0.179731	0.819139	0.829767	22.7391	-0.186172	0.813004	0.816365	22.7377	-0.186092	0.813081	0.823752	22.7376	-0.179731
sp|P13634|CAH1_MOUSE	0	0	0	FALSE	0.502733	0.159182	0.601048	23.4009	0.502739	0.159164	0.595466	23.4009	0.502733	0.159177	0.601596	23.4009	0.502739	0.159159	0.598774	23.4009	0.502739	0.159166	0.59937	23.4009	0.502739	0.159169	0.596428	23.4009	0.502739	0.159165	0.598793	23.4009	0.502411	0.159763	0.612232	23.4008	0.502859	0.159164	0.611415	23.4008	0.502739	0.159161	0.595454	23.4009	0.502781	0.159164	0.603416	23.4008	0.502726
sp|P13707|GPDA_MOUSE	0	0	0	FALSE	0.0742767	0.640583	0.777217	29.8462	0.0742767	0.640603	0.772923	29.8462	0.0742767	0.640612	0.777916	29.8462	0.0742767	0.640584	0.777231	29.8462	0.0742767	0.640584	0.777218	29.8462	0.0742767	0.640587	0.77415	29.8462	0.0742767	0.640588	0.777235	29.8462	0.0742767	0.640617	0.789473	29.8462	0.0742767	0.640617	0.781918	29.8462	0.0742767	0.640605	0.772918	29.8462	0.0742767	0.640604	0.780289	29.8462	0.0742767
sp|P14069|S10A6_MOUSE	0	0	0	FALSE	-0.203083	0.125914	0.578002	28.3473	-0.203083	0.125949	0.574804	28.3473	-0.203083	0.125968	0.578502	28.3473	-0.203083	0.125919	0.577993	28.3473	-0.203083	0.125916	0.578005	28.3473	-0.203083	0.12592	0.575734	28.3473	-0.203083	0.125922	0.578015	28.3473	-0.203083	0.125942	0.589727	28.3473	-0.203083	0.125957	0.585224	28.3473	-0.203083	0.125954	0.574791	28.3473	-0.203083	0.125954	0.580262	28.3473	-0.203083
sp|P14094|AT1B1_MOUSE	0	0	0	FALSE	-0.618521	0.26466	0.65088	22.0506	-0.618521	0.264655	0.64807	22.0506	-0.618521	0.264647	0.652349	22.0506	-0.618521	0.264653	0.651678	22.0506	-0.618521	0.264661	0.65168	22.0506	-0.618521	0.264664	0.649114	22.0506	-0.618521	0.264659	0.651692	22.0506	-0.629982	0.2558	0.655115	22.05	-0.612891	0.269315	0.658464	22.0507	-0.618521	0.264651	0.64806	22.0506	-0.618074	0.265058	0.65569	22.0507	-0.612807
sp|P14106|C1QB_MOUSE	0	0	0	FALSE	0.317708	0.324343	0.681881	25.7099	0.317708	0.324343	0.678191	25.7099	0.317708	0.32434	0.682613	25.7099	0.317708	0.324337	0.681909	25.7099	0.317708	0.324344	0.681888	25.7099	0.317708	0.324347	0.679201	25.7099	0.317708	0.324343	0.681916	25.7099	0.317708	0.324415	0.689359	25.7099	0.317708	0.324382	0.686152	25.7099	0.317708	0.324341	0.678198	25.7099	0.317708	0.324337	0.684667	25.7099	0.317708
sp|P14115|RL27A_MOUSE	0	0	0	FALSE	-0.124931	0.355516	0.683714	26.0275	-0.124931	0.355559	0.680021	26.0275	-0.124931	0.355582	0.68446	26.0275	-0.124931	0.355523	0.683744	26.0275	-0.124931	0.35552	0.683722	26.0275	-0.124931	0.355524	0.681027	26.0275	-0.124931	0.355527	0.683751	26.0275	-0.124931	0.355554	0.691736	26.0275	-0.124931	0.35557	0.689334	26.0275	-0.124931	0.355565	0.68003	26.0275	-0.124931	0.355565	0.686517	26.0275	-0.124931
sp|P14131|RS16_MOUSE	0	0	0	FALSE	-0.0850715	0.684527	0.790444	25.1622	-0.0850715	0.684535	0.786569	25.1622	-0.0850715	0.684538	0.791156	25.1622	-0.0850715	0.684526	0.790985	25.1622	-0.0850715	0.684528	0.790971	25.1622	-0.0850715	0.68453	0.787848	25.1622	-0.0850715	0.684529	0.790988	25.1622	-0.0850715	0.684566	0.805653	25.1622	-0.0850715	0.684554	0.798661	25.1622	-0.0850715	0.684535	0.786073	25.1622	-0.0850715	0.684534	0.793681	25.1622	-0.0850715
sp|P14142|GLUT4_MOUSE	0	0	0	FALSE	0.204371	0.506054	0.753046	21.0407	0.204371	0.506055	0.748939	21.0407	0.204371	0.506052	0.753853	21.0407	0.204371	0.506049	0.753074	21.0407	0.204371	0.506055	0.753051	21.0407	0.204371	0.506058	0.750079	21.0407	0.204371	0.506054	0.753077	21.0407	0.187498	0.545288	0.765379	21.0412	0.218279	0.479341	0.751502	21.0379	0.204371	0.506053	0.748944	21.0407	0.204371	0.50605	0.756152	21.0407	0.218154
sp|P14148|RL7_MOUSE	0	0	0	FALSE	-0.425962	0.10271	0.557884	27.2097	-0.425962	0.102714	0.554912	27.2097	-0.425962	0.102714	0.558551	27.2097	-0.425962	0.102707	0.557907	27.2097	-0.425962	0.102711	0.557895	27.2097	-0.425962	0.102714	0.555705	27.2097	-0.425962	0.102712	0.557925	27.2097	-0.425962	0.102759	0.560627	27.2097	-0.425962	0.10274	0.559831	27.2097	-0.425962	0.102713	0.554921	27.2097	-0.425962	0.102711	0.560014	27.2097	-0.425962
sp|P14152|MDHC_MOUSE	0	0	0	FALSE	-0.199786	0.211771	0.617406	29.117	-0.199786	0.211798	0.614997	29.117	-0.199786	0.21181	0.618081	29.117	-0.199786	0.211773	0.618344	29.117	-0.199786	0.211773	0.617413	29.117	-0.199786	0.211777	0.615893	29.117	-0.199786	0.211777	0.618355	29.117	-0.199786	0.211818	0.633811	29.117	-0.199786	0.211817	0.623471	29.117	-0.199786	0.211801	0.615006	29.117	-0.199786	0.211799	0.618921	29.117	-0.199786
sp|P14206|RSSA_MOUSE	0	0	0	FALSE	-0.166763	0.145781	0.596279	26.5043	-0.166763	0.145834	0.593025	26.5043	-0.166763	0.145864	0.596801	26.5043	-0.166763	0.145792	0.596316	26.5043	-0.166763	0.145785	0.596325	26.5043	-0.166763	0.145788	0.593982	26.5043	-0.166763	0.145794	0.596336	26.5043	-0.166763	0.145799	0.603588	26.5043	-0.166763	0.145832	0.605172	26.5043	-0.166763	0.145843	0.593013	26.5043	-0.166763	0.145844	0.599047	26.5043	-0.166763
sp|P14211|CALR_MOUSE	0	0	0	FALSE	-0.0518885	0.694783	0.79434	28.6029	-0.0518885	0.69481	0.789963	28.6029	-0.0518885	0.694825	0.794728	28.6029	-0.0518885	0.694787	0.794359	28.6029	-0.0518885	0.694785	0.794342	28.6029	-0.0518885	0.694787	0.791205	28.6029	-0.0518885	0.69479	0.794361	28.6029	-0.0518885	0.694805	0.808527	28.6029	-0.0518885	0.694816	0.800635	28.6029	-0.0518885	0.694814	0.78996	28.6029	-0.0518885	0.694814	0.797495	28.6029	-0.0518885
sp|P14434|HA2B_MOUSE	0	0	0	FALSE	-0.564885	0.0539038	0.489654	23.1009	-0.565074	0.0538792	0.489197	23.1011	-0.564885	0.053904	0.490007	23.1009	-0.565074	0.0538752	0.491891	23.1011	-0.565074	0.0538784	0.49451	23.1011	-0.565074	0.0538803	0.48774	23.1011	-0.565074	0.0538783	0.491918	23.1011	-0.566211	0.0537634	0.492267	23.1005	-0.563815	0.0541349	0.501493	23.1014	-0.565074	0.0538781	0.489186	23.1011	-0.564906	0.0538955	0.494012	23.1008	-0.563731
sp|P14483|HB2A_MOUSE	0	0	0	FALSE	-0.189337	0.334027	0.681881	25.3054	-0.189337	0.334043	0.678191	25.3054	-0.189337	0.334049	0.682613	25.3054	-0.189337	0.334026	0.681909	25.3054	-0.189337	0.334029	0.681888	25.3054	-0.189337	0.334033	0.679201	25.3054	-0.189337	0.334031	0.681916	25.3054	-0.189337	0.334087	0.689702	25.3054	-0.189337	0.334072	0.686152	25.3054	-0.189337	0.334044	0.678198	25.3054	-0.189337	0.334042	0.684667	25.3054	-0.189337
sp|P14576|SRP54_MOUSE	0	0	0	FALSE	0.194534	0.331115	0.681881	24.2061	0.194467	0.331214	0.678191	24.2062	0.194534	0.331135	0.682613	24.2061	0.194467	0.331197	0.681909	24.2062	0.194534	0.331117	0.681888	24.2061	0.194467	0.331205	0.679201	24.2062	0.194467	0.331203	0.681916	24.2062	0.194467	0.33126	0.689702	24.2062	0.194534	0.33116	0.686152	24.2061	0.194467	0.331214	0.678198	24.2062	0.194534	0.331128	0.684667	24.2061	0.194534
sp|P14602|HSPB1_MOUSE	0	0	0	FALSE	-0.120543	0.257211	0.64895	26.4788	-0.120543	0.257286	0.646418	26.4788	-0.120543	0.257327	0.649711	26.4788	-0.120543	0.257227	0.649929	26.4788	-0.120543	0.257217	0.649904	26.4788	-0.120543	0.257221	0.646405	26.4788	-0.120543	0.257229	0.648993	26.4788	-0.120543	0.257224	0.656392	26.4788	-0.120543	0.257275	0.65699	26.4788	-0.120543	0.257297	0.645492	26.4788	-0.120543	0.2573	0.652599	26.4788	-0.120543
sp|P14685|PSMD3_MOUSE	0	0	0	FALSE	0.00271368	0.984028	0.849233	25.6758	0.00271368	0.984029	0.844123	25.6758	0.00271368	0.98403	0.850002	25.6758	0.00271368	0.984028	0.848833	25.6758	0.00271368	0.984028	0.849234	25.6758	0.00271368	0.984028	0.845458	25.6758	0.00271368	0.984028	0.849253	25.6758	0.00271368	0.984029	0.859289	25.6758	0.00271368	0.98403	0.856447	25.6758	0.00271368	0.984029	0.84412	25.6758	0.00271368	0.984029	0.852173	25.6758	0.00271368
sp|P14733|LMNB1_MOUSE	0	0	0	FALSE	-0.079488	0.549616	0.753046	28.703	-0.079488	0.549654	0.748939	28.703	-0.079488	0.549673	0.75387	28.703	-0.079488	0.549622	0.753074	28.703	-0.079488	0.549619	0.753051	28.703	-0.079488	0.549622	0.750079	28.703	-0.079488	0.549625	0.753077	28.703	-0.079488	0.549647	0.766629	28.703	-0.079488	0.549662	0.760216	28.703	-0.079488	0.549659	0.748944	28.703	-0.079488	0.549659	0.75668	28.703	-0.079488
sp|P14824|ANXA6_MOUSE	0	0	0	FALSE	0.238122	0.159782	0.601048	29.7329	0.238122	0.159804	0.595466	29.7329	0.238122	0.159813	0.601596	29.7329	0.238122	0.159784	0.598774	29.7329	0.238122	0.159785	0.59937	29.7329	0.238122	0.159788	0.596428	29.7329	0.238122	0.159788	0.598793	29.7329	0.238122	0.159829	0.612232	29.7329	0.238122	0.159824	0.611415	29.7329	0.238122	0.159806	0.595454	29.7329	0.238122	0.159804	0.603416	29.7329	0.238122
sp|P14869|RLA0_MOUSE	0	0	0	FALSE	-0.064394	0.607515	0.759805	26.4384	-0.064394	0.607553	0.755344	26.4384	-0.064394	0.607574	0.760568	26.4384	-0.064394	0.607522	0.759551	26.4384	-0.064394	0.607518	0.759538	26.4384	-0.064394	0.607521	0.75654	26.4384	-0.064394	0.607524	0.759555	26.4384	-0.064394	0.607538	0.773299	26.4384	-0.064394	0.607557	0.765309	26.4384	-0.064394	0.607559	0.755339	26.4384	-0.064394	0.607559	0.762969	26.4384	-0.064394
sp|P14873|MAP1B_MOUSE	0	0	0	FALSE	0.150647	0.651284	0.781067	21.1188	0.150647	0.651284	0.776615	21.1188	0.150647	0.651281	0.781803	21.1188	0.150647	0.65128	0.780937	21.1188	0.150647	0.651284	0.780922	21.1188	0.150647	0.651287	0.777839	21.1188	0.150647	0.651284	0.78094	21.1188	0.12978	0.69519	0.808527	21.1217	0.167703	0.615239	0.771233	21.1224	0.150647	0.651282	0.776611	21.1188	0.150647	0.65128	0.783856	21.1188	0.167825
sp|P15089|CBPA3_MOUSE	0	0	0	FALSE	-0.0614484	0.651347	0.781067	26.8648	-0.0614484	0.651376	0.776615	26.8648	-0.0614484	0.651391	0.781803	26.8648	-0.0614484	0.651351	0.780937	26.8648	-0.0614484	0.651349	0.780922	26.8648	-0.0614484	0.651352	0.777839	26.8648	-0.0614484	0.651354	0.78094	26.8648	-0.0614484	0.651373	0.796101	26.8648	-0.0614484	0.651383	0.78811	26.8648	-0.0614484	0.651379	0.776611	26.8648	-0.0614484	0.651379	0.783856	26.8648	-0.0614484
sp|P15105|GLNA_MOUSE	0	0	0	FALSE	0.135697	0.317501	0.679949	27.4703	0.135697	0.317544	0.676251	27.4703	0.135697	0.317566	0.681486	27.4703	0.135697	0.317508	0.67997	27.4703	0.135697	0.317504	0.679955	27.4703	0.135697	0.317508	0.677276	27.4703	0.135697	0.317512	0.679979	27.4703	0.135697	0.31754	0.688916	27.4703	0.135697	0.317555	0.686152	27.4703	0.135697	0.31755	0.676254	27.4703	0.135697	0.31755	0.682702	27.4703	0.135697
sp|P15327|PMGE_MOUSE	0	0	0	FALSE	0.208647	0.197738	0.611896	25.2017	0.208647	0.197764	0.608539	25.2017	0.208647	0.197776	0.611389	25.2017	0.208647	0.19774	0.611903	25.2017	0.208647	0.19774	0.611901	25.2017	0.208647	0.197744	0.609494	25.2017	0.208647	0.197744	0.611918	25.2017	0.208647	0.197785	0.623692	25.2017	0.208647	0.197783	0.620776	25.2017	0.208647	0.197766	0.608525	25.2017	0.208647	0.197765	0.615388	25.2017	0.208647
sp|P15331|PERI_MOUSE	0	0	0	FALSE	0.185917	0.363497	0.686681	26.5912	0.185917	0.363511	0.682312	26.5912	0.185917	0.363516	0.687331	26.5912	0.185917	0.363495	0.686104	26.5912	0.185917	0.363499	0.686099	26.5912	0.185917	0.363503	0.683394	26.5912	0.185917	0.363501	0.686114	26.5912	0.185917	0.363559	0.692804	26.5912	0.185917	0.363541	0.693221	26.5912	0.185917	0.363511	0.682306	26.5912	0.185917	0.363509	0.689418	26.5912	0.185917
sp|P15501|SPBP_MOUSE	0	0	0	FALSE	1.67074	0.0273831	0.412173	22.4222	1.67077	0.0273786	0.41051	22.4223	1.67074	0.0273783	0.412749	22.4222	1.67077	0.0273782	0.412758	22.4223	1.67077	0.0273809	0.412179	22.4223	1.67077	0.0273822	0.411161	22.4223	1.67077	0.0273804	0.412785	22.4223	1.66294	0.0279762	0.416895	22.4243	1.67681	0.0269893	0.417536	22.4197	1.67077	0.0273773	0.4105	22.4223	1.67061	0.027389	0.412913	22.4222	1.67669
sp|P15508|SPTB1_MOUSE	0	0	0	FALSE	-0.109285	0.535269	0.753046	23.8246	-0.109198	0.535469	0.748939	23.8246	-0.109285	0.535295	0.753853	23.8246	-0.109198	0.535451	0.753074	23.8246	-0.109198	0.535452	0.753051	23.8246	-0.109198	0.535456	0.750079	23.8246	-0.109198	0.535455	0.753077	23.8246	-0.109022	0.536237	0.764343	23.8245	-0.109285	0.535308	0.760216	23.8246	-0.109198	0.53547	0.748944	23.8246	-0.109285	0.535287	0.756152	23.8246	-0.109108
sp|P15532|NDKA_MOUSE	0	0	0	FALSE	-0.0821053	0.595824	0.759805	24.3266	-0.0821053	0.595848	0.755344	24.3266	-0.0821053	0.595859	0.760568	24.3266	-0.0821053	0.595826	0.759551	24.3266	-0.0821053	0.595826	0.759538	24.3266	-0.0821053	0.595829	0.75654	24.3266	-0.0821053	0.59583	0.759555	24.3266	-0.0821053	0.595861	0.772163	24.3266	-0.0821053	0.595862	0.76319	24.3266	-0.0821053	0.59585	0.755339	24.3266	-0.0821053	0.595849	0.762969	24.3266	-0.0821053
sp|P15626|GSTM2_MOUSE	0	0	0	FALSE	0.150179	0.291581	0.661179	27.3144	0.150179	0.29162	0.657528	27.3144	0.150179	0.291639	0.66266	27.3144	0.150179	0.291586	0.661182	27.3144	0.150179	0.291585	0.662046	27.3144	0.150179	0.291588	0.659438	27.3144	0.150179	0.291591	0.662059	27.3144	0.150179	0.291624	0.67319	27.3144	0.150179	0.291634	0.670084	27.3144	0.150179	0.291624	0.658379	27.3144	0.150179	0.291624	0.664652	27.3144	0.150179
sp|P15864|H12_MOUSE	0	0	0	FALSE	-0.192982	0.777294	0.81126	25.7819	-0.192982	0.777291	0.806788	25.7819	-0.192982	0.777288	0.812008	25.7819	-0.192982	0.777291	0.81128	25.7819	-0.192982	0.777295	0.811261	25.7819	-0.192982	0.777296	0.808057	25.7819	-0.192982	0.777294	0.811281	25.7819	-0.192897	0.777439	0.822524	25.7818	-0.192982	0.777311	0.819075	25.7819	-0.192982	0.77729	0.806786	25.7819	-0.192982	0.777288	0.814482	25.7819	-0.192897
sp|P16015|CAH3_MOUSE	0	0	0	FALSE	0.291721	0.076227	0.524723	32.4959	0.291721	0.0762433	0.524016	32.4959	0.291721	0.0762508	0.525363	32.4959	0.291721	0.0762281	0.524744	32.4959	0.291721	0.0762285	0.524734	32.4959	0.291721	0.0762309	0.522677	32.4959	0.291721	0.0762311	0.524764	32.4959	0.291721	0.0762584	0.526165	32.4959	0.291721	0.0762566	0.533004	32.4959	0.291721	0.0762449	0.524025	32.4959	0.291721	0.0762441	0.529019	32.4959	0.291721
sp|P16045|LEG1_MOUSE	0	0	0	FALSE	0.109913	0.526393	0.753046	29.4913	0.109913	0.526412	0.748939	29.4913	0.109913	0.526421	0.753853	29.4913	0.109913	0.526393	0.753074	29.4913	0.109913	0.526395	0.753051	29.4913	0.109913	0.526398	0.750079	29.4913	0.109913	0.526398	0.753077	29.4913	0.109913	0.52644	0.764343	29.4913	0.109913	0.526433	0.760216	29.4913	0.109913	0.526414	0.748944	29.4913	0.109913	0.526413	0.756152	29.4913	0.109913
sp|P16110|LEG3_MOUSE	0	0	0	FALSE	-0.235472	0.221958	0.626689	26.6584	-0.235472	0.221974	0.623296	26.6584	-0.235472	0.22198	0.626367	26.6584	-0.235472	0.221957	0.626709	26.6584	-0.235472	0.22196	0.626696	26.6584	-0.235472	0.221963	0.623245	26.6584	-0.235472	0.221962	0.625733	26.6584	-0.235472	0.222015	0.63684	26.6584	-0.235472	0.222001	0.636147	26.6584	-0.235472	0.221975	0.622317	26.6584	-0.235472	0.221973	0.629412	26.6584	-0.235472
sp|P16125|LDHB_MOUSE	0	0	0	FALSE	0.153638	0.491561	0.749954	25.7759	0.153638	0.491571	0.745822	25.7759	0.153638	0.491573	0.751194	25.7759	0.153638	0.491559	0.749968	25.7759	0.153638	0.491563	0.749957	25.7759	0.153638	0.491566	0.746999	25.7759	0.153638	0.491564	0.749975	25.7759	0.153638	0.49162	0.761427	25.7759	0.153638	0.4916	0.756559	25.7759	0.153638	0.49157	0.745818	25.7759	0.153638	0.491568	0.752929	25.7759	0.153638
sp|P16330|CN37_MOUSE	0	0	0	FALSE	0.0865352	0.653131	0.781179	25.8116	0.0865352	0.653143	0.776873	25.8116	0.0865352	0.653147	0.781897	25.8116	0.0865352	0.65313	0.781196	25.8116	0.0865352	0.653132	0.781181	25.8116	0.0865352	0.653135	0.778097	25.8116	0.0865352	0.653134	0.7812	25.8116	0.0865352	0.653171	0.796101	25.8116	0.0865352	0.653161	0.78811	25.8116	0.0865352	0.653143	0.776869	25.8116	0.0865352	0.653142	0.784278	25.8116	0.0865352
sp|P16332|MUTA_MOUSE	0	0	0	FALSE	-0.110788	0.49641	0.751851	27.0686	-0.110788	0.496435	0.747644	27.0686	-0.110788	0.496446	0.752804	27.0686	-0.110788	0.496412	0.75181	27.0686	-0.110788	0.496413	0.751802	27.0686	-0.110788	0.496416	0.748836	27.0686	-0.110788	0.496417	0.751817	27.0686	-0.110788	0.496456	0.764343	27.0686	-0.110788	0.496454	0.758635	27.0686	-0.110788	0.496437	0.747637	27.0686	-0.110788	0.496436	0.754777	27.0686	-0.110788
sp|P16406|AMPE_MOUSE	0	0	0	FALSE	0.337396	0.0644742	0.498166	20.4958	0.337396	0.0644854	0.497765	20.4958	0.337396	0.06449	0.498839	20.4958	0.337396	0.0644742	0.50041	20.4958	0.337396	0.0644754	0.500393	20.4958	0.337396	0.0644776	0.496227	20.4958	0.337396	0.0644771	0.500429	20.4958	0.329687	0.0673471	0.506566	20.4918	0.352618	0.0535533	0.501493	20.4972	0.337396	0.0644861	0.49778	20.4958	0.337396	0.0644851	0.502526	20.4958	0.352076
sp|P16460|ASSY_MOUSE	0	0	0	FALSE	-0.852478	0.203192	0.611936	21.522	-0.852478	0.203186	0.608539	21.522	-0.852478	0.203179	0.611389	21.522	-0.852478	0.203185	0.611929	21.522	-0.852478	0.203193	0.611938	21.522	-0.852478	0.203196	0.609531	21.522	-0.852478	0.203191	0.611947	21.522	-0.859988	0.19941	0.625418	21.523	-0.846014	0.206678	0.623471	21.5212	-0.852478	0.203182	0.608525	21.522	-0.852478	0.203179	0.615388	21.522	-0.846014
sp|P16546|SPTN1_MOUSE	0	0	0	FALSE	-0.0371177	0.76045	0.806328	30.7134	-0.0371177	0.760477	0.802014	30.7134	-0.0371177	0.760491	0.806798	30.7134	-0.0371177	0.760455	0.806481	30.7134	-0.0371177	0.760452	0.806464	30.7134	-0.0371177	0.760454	0.803279	30.7134	-0.0371177	0.760457	0.806483	30.7134	-0.0371177	0.760464	0.818679	30.7134	-0.0371177	0.760478	0.814738	30.7134	-0.0371177	0.760481	0.802011	30.7134	-0.0371177	0.760481	0.80955	30.7134	-0.0371177
sp|P16627|HS71L_MOUSE	0	0	0	FALSE	-0.153936	0.670519	0.788728	22.7483	-0.154731	0.668849	0.784307	22.7482	-0.153936	0.670515	0.789334	22.7483	-0.154731	0.668845	0.78868	22.7482	-0.154731	0.66885	0.788667	22.7482	-0.154731	0.668852	0.785553	22.7482	-0.154731	0.668849	0.788684	22.7482	-0.158966	0.660814	0.797984	22.7482	-0.152827	0.672455	0.794609	22.7482	-0.154731	0.668847	0.784302	22.7482	-0.154263	0.6698	0.791854	22.7481	-0.153041
sp|P16675|PPGB_MOUSE	1	0	1	FALSE	-0.954749	0.0149024	0.383838	21.9331	-0.954749	0.0149019	0.381858	21.9331	-0.954749	0.0149008	0.384391	21.9331	-0.954749	0.014901	0.383857	21.9331	-0.954749	0.0149026	0.383852	21.9331	-0.954749	0.0149034	0.382356	21.9331	-0.954749	0.0149024	0.383883	21.9331	-0.961049	0.0146751	0.407577	21.93	-1.02282	0.0114608	0.399001	21.8944	-0.954749	0.0149013	0.38187	21.9331	-0.954727	0.0149011	0.385505	21.9331	-1.02139
sp|P16858|G3P_MOUSE	0	0	0	FALSE	0.0786	0.670621	0.788728	30.0531	0.0786	0.670634	0.784307	30.0531	0.0786	0.670639	0.789334	30.0531	0.0786	0.670621	0.78868	30.0531	0.0786	0.670623	0.788667	30.0531	0.0786	0.670625	0.785553	30.0531	0.0786	0.670625	0.788684	30.0531	0.0786	0.670659	0.800531	30.0531	0.0786	0.670651	0.794122	30.0531	0.0786	0.670635	0.784302	30.0531	0.0786	0.670633	0.791854	30.0531	0.0786
sp|P17047|LAMP2_MOUSE	0	0	0	FALSE	-0.0351577	0.842209	0.824254	24.2274	-0.0351577	0.842216	0.819714	24.2274	-0.0351577	0.842219	0.825019	24.2274	-0.0351577	0.842209	0.824742	24.2274	-0.0351577	0.842209	0.824256	24.2274	-0.0351577	0.842211	0.820999	24.2274	-0.0351577	0.84221	0.824276	24.2274	-0.0351577	0.842226	0.837444	24.2274	-0.0351577	0.842224	0.83306	24.2274	-0.0351577	0.842216	0.819712	24.2274	-0.0351577	0.842216	0.828467	24.2274	-0.0351577
sp|P17156|HSP72_MOUSE	1	0	1	FALSE	0.205948	0.193883	0.610393	21.6091	0.205948	0.19391	0.607107	21.6091	0.205948	0.193923	0.609965	21.6091	0.205948	0.193885	0.610416	21.6091	0.205948	0.193885	0.610401	21.6091	0.205948	0.193889	0.608	21.6091	0.205948	0.19389	0.610429	21.6091	0.192773	0.223068	0.63684	21.61	0.198326	0.208143	0.623471	21.599	0.205948	0.193913	0.607113	21.6091	0.205948	0.193912	0.614016	21.6091	0.198326
sp|P17182|ENOA_MOUSE	0	0	0	FALSE	-0.0648862	0.626275	0.770491	29.8212	-0.0648862	0.626307	0.766275	29.8212	-0.0648862	0.626324	0.771249	29.8212	-0.0648862	0.62628	0.770517	29.8212	-0.0648862	0.626277	0.770495	29.8212	-0.0648862	0.62628	0.767453	29.8212	-0.0648862	0.626283	0.770519	29.8212	-0.0648862	0.626301	0.78374	29.8212	-0.0648862	0.626314	0.777877	29.8212	-0.0648862	0.626311	0.766278	29.8212	-0.0648862	0.626311	0.773588	29.8212	-0.0648862
sp|P17183|ENOG_MOUSE	0	0	0	FALSE	0.194723	0.618282	0.766069	25.0007	0.194723	0.61828	0.762392	25.0007	0.194723	0.618276	0.766775	25.0007	0.194723	0.618277	0.766633	25.0007	0.194723	0.618283	0.766619	25.0007	0.194723	0.618285	0.763592	25.0007	0.194723	0.618282	0.766637	25.0007	0.194723	0.618337	0.778758	25.0007	0.194723	0.61831	0.772319	25.0007	0.194723	0.618278	0.762389	25.0007	0.194723	0.618276	0.769236	25.0007	0.194723
sp|P17225|PTBP1_MOUSE	0	0	0	FALSE	-0.214397	0.247838	0.641973	25.6231	-0.214397	0.247857	0.638487	25.6231	-0.214397	0.247864	0.641694	25.6231	-0.214397	0.247838	0.641992	25.6231	-0.214397	0.24784	0.64198	25.6231	-0.214397	0.247844	0.638511	25.6231	-0.214397	0.247843	0.641058	25.6231	-0.214397	0.247895	0.647567	25.6231	-0.214397	0.247883	0.651281	25.6231	-0.214397	0.247858	0.637549	25.6231	-0.214397	0.247856	0.644577	25.6231	-0.214397
sp|P17426|AP2A1_MOUSE	0	0	0	FALSE	0.797878	0.0368227	0.424882	22.7122	0.797306	0.0369087	0.422635	22.7119	0.797878	0.03682	0.425465	22.7122	0.797306	0.0369068	0.424864	22.7119	0.797306	0.0369097	0.424886	22.7119	0.797306	0.0369112	0.420511	22.7119	0.797306	0.0369094	0.424892	22.7119	0.787008	0.0367903	0.428033	22.7157	0.801349	0.0368028	0.431867	22.7105	0.797306	0.0369075	0.422659	22.7119	0.797878	0.0368195	0.42669	22.7122	0.801272
sp|P17427|AP2A2_MOUSE	0	0	0	FALSE	0.00942506	0.953793	0.843956	25.5382	0.00942506	0.953796	0.838866	25.5382	0.00942506	0.953797	0.844714	25.5382	0.00942506	0.953793	0.843969	25.5382	0.00942506	0.953793	0.843957	25.5382	0.00942506	0.953794	0.840191	25.5382	0.00942506	0.953794	0.843968	25.5382	0.00942506	0.953798	0.854844	25.5382	0.00942506	0.953798	0.852339	25.5382	0.00942506	0.953796	0.838863	25.5382	0.00942506	0.953796	0.847053	25.5382	0.00942506
sp|P17563|SBP1_MOUSE	0	0	0	FALSE	0.144978	0.265028	0.65088	27.6685	0.144978	0.265076	0.64807	27.6685	0.144978	0.2651	0.652349	27.6685	0.144978	0.265036	0.651678	27.6685	0.144978	0.265032	0.65168	27.6685	0.144978	0.265036	0.649114	27.6685	0.144978	0.26504	0.651692	27.6685	0.144978	0.265063	0.661166	27.6685	0.144978	0.265084	0.658464	27.6685	0.144978	0.265082	0.64806	27.6685	0.144978	0.265083	0.65569	27.6685	0.144978
sp|P17665|COX7C_MOUSE	0	0	0	FALSE	0.522697	0.351187	0.682812	22.094	0.522724	0.351185	0.679122	22.0941	0.522697	0.351174	0.683551	22.094	0.522724	0.351183	0.682842	22.0941	0.522751	0.351156	0.682819	22.0941	0.522724	0.351195	0.680128	22.0941	0.522724	0.35119	0.682848	22.0941	0.510913	0.360918	0.691736	22.0964	0.528276	0.346757	0.686152	22.0922	0.522724	0.351181	0.679131	22.0941	0.522697	0.351174	0.685609	22.094	0.527705
sp|P17710|HXK1_MOUSE	0	0	0	FALSE	-0.168491	0.457678	0.736287	26.5665	-0.168491	0.457687	0.732223	26.5665	-0.168491	0.457689	0.736953	26.5665	-0.168491	0.457675	0.736298	26.5665	-0.168491	0.457679	0.736289	26.5665	-0.168491	0.457683	0.733385	26.5665	-0.168491	0.45768	0.736305	26.5665	-0.168491	0.457739	0.74692	26.5665	-0.168491	0.457718	0.744082	26.5665	-0.168491	0.457686	0.732217	26.5665	-0.168491	0.457684	0.739241	26.5665	-0.168491
sp|P17742|PPIA_MOUSE	0	0	0	FALSE	-0.00236307	0.986433	0.84963	29.8734	-0.00236307	0.986434	0.84452	29.8734	-0.00236307	0.986435	0.850402	29.8734	-0.00236307	0.986433	0.849231	29.8734	-0.00236307	0.986433	0.849631	29.8734	-0.00236307	0.986433	0.845854	29.8734	-0.00236307	0.986433	0.849651	29.8734	-0.00236307	0.986434	0.860045	29.8734	-0.00236307	0.986435	0.856447	29.8734	-0.00236307	0.986434	0.844517	29.8734	-0.00236307	0.986434	0.852573	29.8734	-0.00236307
sp|P17751|TPIS_MOUSE	0	0	0	FALSE	0.0273058	0.881394	0.833681	29.4759	0.0273058	0.881399	0.829101	29.4759	0.0273058	0.881401	0.834439	29.4759	0.0273058	0.881394	0.83372	29.4759	0.0273058	0.881395	0.8337	29.4759	0.0273058	0.881396	0.830406	29.4759	0.0273058	0.881395	0.83372	29.4759	0.0273058	0.881408	0.84525	29.4759	0.0273058	0.881405	0.840262	29.4759	0.0273058	0.881399	0.829099	29.4759	0.0273058	0.881399	0.836983	29.4759	0.0273058
sp|P17918|PCNA_MOUSE	0	0	0	FALSE	-1.16345	0.0070218	0.312324	21.6296	-1.16345	0.00702143	0.310583	21.6296	-1.16345	0.00702073	0.31256	21.6296	-1.16345	0.00702099	0.312296	21.6296	-1.16345	0.00702189	0.312329	21.6296	-1.16345	0.00702235	0.311114	21.6296	-1.16345	0.00702175	0.312329	21.6296	-1.17533	0.00662948	0.291604	21.6283	-1.15376	0.00738703	0.340427	21.6322	-1.16345	0.00702104	0.310565	21.6296	-1.16322	0.00701867	0.313421	21.6295	-1.15666
sp|P18242|CATD_MOUSE	0	0	0	FALSE	-0.10513	0.405398	0.703478	26.0579	-0.10513	0.405448	0.699663	26.0579	-0.10513	0.405474	0.704222	26.0579	-0.10513	0.405407	0.703506	26.0579	-0.10513	0.405402	0.703484	26.0579	-0.10513	0.405406	0.700711	26.0579	-0.10513	0.405411	0.703512	26.0579	-0.10513	0.40543	0.712869	26.0579	-0.10513	0.405454	0.706875	26.0579	-0.10513	0.405455	0.699669	26.0579	-0.10513	0.405456	0.706223	26.0579	-0.10513
sp|P18572|BASI_MOUSE	0	0	0	FALSE	0.260032	0.603621	0.759805	24.7237	0.260032	0.603617	0.755344	24.7237	0.260032	0.603612	0.760568	24.7237	0.260032	0.603615	0.759551	24.7237	0.260032	0.603621	0.759538	24.7237	0.260032	0.603624	0.75654	24.7237	0.260032	0.60362	0.759555	24.7237	0.259758	0.604279	0.773299	24.7234	0.260032	0.603649	0.765039	24.7237	0.260032	0.603615	0.755339	24.7237	0.260032	0.603612	0.762969	24.7237	0.260124
sp|P18654|KS6A3_MOUSE	0	0	0	FALSE	-0.00773227	0.946133	0.842513	25.777	-0.00773227	0.94614	0.837374	25.777	-0.00773227	0.946144	0.843278	25.777	-0.00773227	0.946134	0.842477	25.777	-0.00773227	0.946133	0.842464	25.777	-0.00773227	0.946134	0.838698	25.777	-0.00773227	0.946135	0.842476	25.777	-0.00773227	0.946135	0.854844	25.777	-0.00773227	0.94614	0.850123	25.777	-0.00773227	0.946141	0.837371	25.777	-0.00773227	0.946141	0.845828	25.777	-0.00773227
sp|P18760|COF1_MOUSE	0	0	0	FALSE	-0.0204384	0.916134	0.840472	27.9221	-0.0204384	0.916137	0.835392	27.9221	-0.0204384	0.916138	0.841238	27.9221	-0.0204384	0.916134	0.840493	27.9221	-0.0204384	0.916135	0.840473	27.9221	-0.0204384	0.916135	0.83671	27.9221	-0.0204384	0.916135	0.840492	27.9221	-0.0204384	0.916145	0.853793	27.9221	-0.0204384	0.916142	0.850123	27.9221	-0.0204384	0.916137	0.835389	27.9221	-0.0204384	0.916137	0.843804	27.9221	-0.0204384
sp|P19096|FAS_MOUSE	0	0	0	FALSE	0.273388	0.242399	0.640988	31.8302	0.273388	0.242408	0.63747	31.8302	0.273388	0.24241	0.640619	31.8302	0.273388	0.242396	0.640995	31.8302	0.273388	0.242401	0.640992	31.8302	0.273388	0.242405	0.637497	31.8302	0.273388	0.242402	0.640033	31.8302	0.273388	0.242464	0.645483	31.8302	0.273388	0.242441	0.650415	31.8302	0.273388	0.242407	0.636495	31.8302	0.273388	0.242405	0.643208	31.8302	0.273388
sp|P19157|GSTP1_MOUSE	0	0	0	FALSE	0.0177489	0.891136	0.835834	27.4083	0.0177489	0.891146	0.831163	27.4083	0.0177489	0.891152	0.836592	27.4083	0.0177489	0.891137	0.835795	27.4083	0.0177489	0.891136	0.835774	27.4083	0.0177489	0.891137	0.832472	27.4083	0.0177489	0.891138	0.835794	27.4083	0.0177489	0.891143	0.847604	27.4083	0.0177489	0.891148	0.841893	27.4083	0.0177489	0.891148	0.831161	27.4083	0.0177489	0.891148	0.839089	27.4083	0.0177489
sp|P19221|THRB_MOUSE	0	0	0	FALSE	-0.139688	0.245409	0.641126	25.9026	-0.139688	0.245464	0.637731	25.9026	-0.139688	0.245495	0.640967	25.9026	-0.139688	0.245419	0.64117	25.9026	-0.139688	0.245413	0.641138	25.9026	-0.139688	0.245417	0.637654	25.9026	-0.139688	0.245422	0.640213	25.9026	-0.139688	0.245435	0.645483	25.9026	-0.139688	0.245466	0.650415	25.9026	-0.139688	0.245473	0.636791	25.9026	-0.139688	0.245474	0.643836	25.9026	-0.139688
sp|P19246|NFH_MOUSE	0	0	0	FALSE	0.294663	0.0644699	0.498166	26.322	0.294663	0.0644861	0.497765	26.322	0.294663	0.0644937	0.498839	26.322	0.294663	0.0644713	0.50041	26.322	0.294663	0.0644714	0.500393	26.322	0.294663	0.0644736	0.496227	26.322	0.294663	0.064474	0.500429	26.322	0.294663	0.0644974	0.501035	26.322	0.294663	0.0644972	0.505367	26.322	0.294663	0.0644877	0.49778	26.322	0.294663	0.0644871	0.502526	26.322	0.294663
sp|P19253|RL13A_MOUSE	0	0	0	FALSE	-0.0834208	0.571659	0.755714	26.6161	-0.0834208	0.571687	0.751706	26.6161	-0.0834208	0.571701	0.756478	26.6161	-0.0834208	0.571663	0.75589	26.6161	-0.0834208	0.571662	0.755877	26.6161	-0.0834208	0.571665	0.752894	26.6161	-0.0834208	0.571666	0.755894	26.6161	-0.0834208	0.571695	0.769008	26.6161	-0.0834208	0.5717	0.762504	26.6161	-0.0834208	0.571691	0.751702	26.6161	-0.0834208	0.57169	0.758289	26.6161	-0.0834208
sp|P19324|SERPH_MOUSE	0	0	0	FALSE	-0.428926	0.00376205	0.234883	28.4395	-0.428926	0.00376472	0.233579	28.4395	-0.428926	0.00376605	0.235067	28.4395	-0.428926	0.0037624	0.234861	28.4395	-0.428926	0.00376228	0.234887	28.4395	-0.428926	0.00376256	0.233976	28.4395	-0.428926	0.00376272	0.234889	28.4395	-0.428926	0.00376517	0.220819	28.4395	-0.428926	0.0037658	0.252593	28.4395	-0.428926	0.00376505	0.233565	28.4395	-0.428926	0.00376501	0.235778	28.4395	-0.428926
sp|P19536|COX5B_MOUSE	0	0	0	FALSE	0.0514949	0.81138	0.820232	25.2115	0.0514949	0.811385	0.816369	25.2115	0.0514949	0.811386	0.820979	25.2115	0.0514949	0.811379	0.820924	25.2115	0.0514949	0.811381	0.820907	25.2115	0.0514949	0.811382	0.817664	25.2115	0.0514949	0.811381	0.820925	25.2115	0.0514949	0.811405	0.83215	25.2115	0.0514949	0.811397	0.827159	25.2115	0.0514949	0.811385	0.816365	25.2115	0.0514949	0.811384	0.823483	25.2115	0.0514949
sp|P19783|COX41_MOUSE	0	0	0	FALSE	-0.00172321	0.990703	0.85004	27.1456	-0.00172321	0.990703	0.845238	27.1456	-0.00172321	0.990704	0.850703	27.1456	-0.00172321	0.990703	0.849954	27.1456	-0.00172321	0.990703	0.850339	27.1456	-0.00172321	0.990703	0.846574	27.1456	-0.00172321	0.990703	0.850358	27.1456	-0.00172321	0.990704	0.860782	27.1456	-0.00172321	0.990704	0.857603	27.1456	-0.00172321	0.990704	0.845235	27.1456	-0.00172321	0.990704	0.853299	27.1456	-0.00172321
sp|P19973|LSP1_MOUSE	0	0	0	FALSE	-0.146144	0.461239	0.737874	25.0094	-0.146144	0.461254	0.733402	25.0094	-0.146144	0.461259	0.7386	25.0094	-0.146144	0.461238	0.737492	25.0094	-0.146144	0.461241	0.737878	25.0094	-0.146144	0.461245	0.734578	25.0094	-0.146144	0.461243	0.7375	25.0094	-0.146144	0.461295	0.750112	25.0094	-0.146144	0.461281	0.74429	25.0094	-0.146144	0.461254	0.733394	25.0094	-0.146144	0.461252	0.740838	25.0094	-0.146144
sp|P20029|BIP_MOUSE	0	0	0	FALSE	-0.0428981	0.726813	0.798983	29.467	-0.0428981	0.726843	0.794603	29.467	-0.0428981	0.726859	0.799757	29.467	-0.0428981	0.726819	0.79901	29.467	-0.0428981	0.726816	0.799226	29.467	-0.0428981	0.726818	0.795831	29.467	-0.0428981	0.726821	0.79901	29.467	-0.0428981	0.726829	0.8104	29.467	-0.0428981	0.726845	0.809191	29.467	-0.0428981	0.726847	0.794605	29.467	-0.0428981	0.726848	0.802186	29.467	-0.0428981
sp|P20060|HEXB_MOUSE	0	0	0	FALSE	0.0244964	0.883781	0.833681	24.4299	0.0244964	0.883787	0.829101	24.4299	0.0244964	0.883789	0.834439	24.4299	0.0244964	0.883781	0.83372	24.4299	0.0244964	0.883781	0.8337	24.4299	0.0244964	0.883782	0.830406	24.4299	0.0244964	0.883782	0.83372	24.4299	0.0244964	0.883793	0.84525	24.4299	0.0244964	0.883792	0.840262	24.4299	0.0244964	0.883787	0.829099	24.4299	0.0244964	0.883787	0.836983	24.4299	0.0244964
sp|P20065|TYB4_MOUSE	0	0	0	FALSE	-0.256023	0.203743	0.612531	26.475	-0.256023	0.203757	0.60919	26.475	-0.256023	0.203761	0.612082	26.475	-0.256023	0.203741	0.612478	26.475	-0.256023	0.203744	0.612259	26.475	-0.256023	0.203748	0.610026	26.475	-0.256023	0.203746	0.612484	26.475	-0.256023	0.2038	0.627975	26.475	-0.256023	0.203784	0.623471	26.475	-0.256023	0.203757	0.609188	26.475	-0.256023	0.203755	0.616061	26.475	-0.256023
sp|P20108|PRDX3_MOUSE	0	0	0	FALSE	-0.0993551	0.509327	0.753046	25.585	-0.0993551	0.509356	0.748939	25.585	-0.0993551	0.509371	0.753853	25.585	-0.0993551	0.50933	0.753074	25.585	-0.0993551	0.50933	0.753051	25.585	-0.0993551	0.509333	0.750079	25.585	-0.0993551	0.509334	0.753077	25.585	-0.0993551	0.509368	0.764343	25.585	-0.0993551	0.509372	0.760216	25.585	-0.0993551	0.50936	0.748944	25.585	-0.0993551	0.509359	0.756152	25.585	-0.0993551
sp|P20152|VIME_MOUSE	0	0	0	FALSE	-0.0377975	0.756538	0.804346	32.2826	-0.0377975	0.756565	0.799924	32.2826	-0.0377975	0.75658	0.805105	32.2826	-0.0377975	0.756543	0.804369	32.2826	-0.0377975	0.75654	0.804348	32.2826	-0.0377975	0.756542	0.801171	32.2826	-0.0377975	0.756545	0.80437	32.2826	-0.0377975	0.756552	0.816844	32.2826	-0.0377975	0.756567	0.814529	32.2826	-0.0377975	0.756569	0.799924	32.2826	-0.0377975	0.75657	0.807554	32.2826	-0.0377975
sp|P20801|TNNC2_MOUSE	0	0	0	FALSE	0.53585	0.22598	0.626689	28.396	0.53585	0.225976	0.623296	28.396	0.53585	0.22597	0.626367	28.396	0.53585	0.225973	0.626709	28.396	0.53585	0.225981	0.626696	28.396	0.53585	0.225984	0.623245	28.396	0.53585	0.225979	0.625733	28.396	0.53585	0.226053	0.63684	28.396	0.53585	0.226017	0.637944	28.396	0.53585	0.225973	0.622317	28.396	0.53585	0.22597	0.629412	28.396	0.53585
sp|P20918|PLMN_MOUSE	0	0	0	FALSE	-0.120313	0.346468	0.681881	27.0084	-0.120313	0.346518	0.678191	27.0084	-0.120313	0.346544	0.682613	27.0084	-0.120313	0.346477	0.681909	27.0084	-0.120313	0.346472	0.681888	27.0084	-0.120313	0.346476	0.679201	27.0084	-0.120313	0.34648	0.681916	27.0084	-0.120313	0.346502	0.689702	27.0084	-0.120313	0.346525	0.686152	27.0084	-0.120313	0.346525	0.678198	27.0084	-0.120313	0.346525	0.684667	27.0084	-0.120313
sp|P21107|TPM3_MOUSE	0	0	0	FALSE	-0.0831244	0.555021	0.753046	25.6929	-0.0831244	0.555053	0.748939	25.6929	-0.0831244	0.555069	0.75387	25.6929	-0.0831244	0.555025	0.753074	25.6929	-0.0831244	0.555023	0.753051	25.6929	-0.0831244	0.555027	0.750079	25.6929	-0.0831244	0.555029	0.753077	25.6929	-0.0831244	0.555055	0.766629	25.6929	-0.0831244	0.555064	0.760216	25.6929	-0.0831244	0.555057	0.748944	25.6929	-0.0831244	0.555057	0.75668	25.6929	-0.0831244
sp|P21278|GNA11_MOUSE	0	0	0	FALSE	0.018185	0.921479	0.841854	24.0461	0.0176737	0.923849	0.837374	24.0458	0.018185	0.921484	0.842622	24.0461	0.0176737	0.923846	0.842477	24.0458	0.0176737	0.923846	0.842464	24.0458	0.0176737	0.923847	0.838698	24.0458	0.0176737	0.923846	0.842476	24.0458	0.0176737	0.923855	0.854844	24.0458	0.018185	0.921487	0.850123	24.0461	0.0176737	0.923849	0.837371	24.0458	0.018185	0.921482	0.844747	24.0461	0.0180316
sp|P21279|GNAQ_MOUSE	0	0	0	FALSE	-0.0186619	0.930894	0.842513	25.7265	-0.0186619	0.930895	0.837374	25.7265	-0.0186619	0.930896	0.843278	25.7265	-0.0186619	0.930893	0.842477	25.7265	-0.0186619	0.930894	0.842464	25.7265	-0.0186619	0.930894	0.838698	25.7265	-0.0186619	0.930894	0.842476	25.7265	-0.0186619	0.930903	0.854844	25.7265	-0.0186619	0.9309	0.850123	25.7265	-0.0186619	0.930895	0.837371	25.7265	-0.0186619	0.930895	0.845828	25.7265	-0.0186619
sp|P21550|ENOB_MOUSE	0	0	0	FALSE	0.809102	0.270138	0.651746	28.1124	0.809102	0.270131	0.649034	28.1124	0.809102	0.270123	0.65321	28.1124	0.809102	0.27013	0.652652	28.1124	0.809102	0.270139	0.652656	28.1124	0.809102	0.270142	0.650086	28.1124	0.809102	0.270137	0.652666	28.1124	0.809102	0.270216	0.662157	28.1124	0.809102	0.270175	0.65896	28.1124	0.809102	0.270127	0.649022	28.1124	0.809102	0.270124	0.656118	28.1124	0.809102
sp|P21614|VTDB_MOUSE	0	0	0	FALSE	-0.162909	0.373265	0.686769	28.287	-0.162909	0.373284	0.682312	28.287	-0.162909	0.373292	0.687393	28.287	-0.162909	0.373265	0.686104	28.287	-0.162909	0.373267	0.686099	28.287	-0.162909	0.373271	0.683394	28.287	-0.162909	0.37327	0.686114	28.287	-0.162909	0.373321	0.696539	28.287	-0.162909	0.373311	0.69597	28.287	-0.162909	0.373286	0.682306	28.287	-0.162909	0.373284	0.689485	28.287	-0.162909
sp|P21619|LMNB2_MOUSE	0	0	0	FALSE	0.433978	0.220211	0.626689	26.1656	0.433978	0.220211	0.623296	26.1656	0.433978	0.220206	0.626367	26.1656	0.433978	0.220205	0.626709	26.1656	0.433978	0.220212	0.626696	26.1656	0.433978	0.220216	0.623245	26.1656	0.433978	0.220212	0.625733	26.1656	0.433978	0.220282	0.63684	26.1656	0.433978	0.220249	0.633337	26.1656	0.433978	0.220208	0.622317	26.1656	0.433978	0.220205	0.629412	26.1656	0.433978
sp|P21812|MCPT4_MOUSE	0	0	0	FALSE	0.112895	0.545134	0.753046	28.5812	0.112895	0.545149	0.748939	28.5812	0.112895	0.545155	0.753853	28.5812	0.112895	0.545133	0.753074	28.5812	0.112895	0.545135	0.753051	28.5812	0.112895	0.545139	0.750079	28.5812	0.112895	0.545138	0.753077	28.5812	0.112895	0.545182	0.765379	28.5812	0.112895	0.545172	0.760216	28.5812	0.112895	0.54515	0.748944	28.5812	0.112895	0.545148	0.756152	28.5812	0.112895
sp|P21844|CMA1_MOUSE	0	0	0	FALSE	-0.181232	0.268258	0.65088	26.3439	-0.181232	0.268284	0.64807	26.3439	-0.181232	0.268297	0.652349	26.3439	-0.181232	0.268259	0.651678	26.3439	-0.181232	0.26826	0.65168	26.3439	-0.181232	0.268264	0.649114	26.3439	-0.181232	0.268264	0.651692	26.3439	-0.181232	0.268309	0.661166	26.3439	-0.181232	0.268306	0.658464	26.3439	-0.181232	0.268287	0.64806	26.3439	-0.181232	0.268286	0.65569	26.3439	-0.181232
sp|P21845|TRYB2_MOUSE	0	0	0	FALSE	0.0701242	0.704958	0.797707	23.5852	0.069917	0.70573	0.793882	23.5853	0.0700147	0.705297	0.798293	23.5849	0.069917	0.705718	0.798296	23.5853	0.069917	0.70572	0.798276	23.5853	0.069917	0.705722	0.795124	23.5853	0.069917	0.705722	0.798297	23.5853	0.0683009	0.711377	0.808527	23.5855	0.0701669	0.70485	0.80518	23.5851	0.069917	0.70573	0.793649	23.5853	0.0701669	0.704834	0.800725	23.5851	0.0692965
sp|P21958|TAP1_MOUSE	0	0	0	FALSE	-0.211841	0.671613	0.788738	21.3917	-0.211841	0.67161	0.784307	21.3917	-0.211841	0.671605	0.789445	21.3917	-0.211841	0.671608	0.78868	21.3917	-0.211841	0.671613	0.788667	21.3917	-0.211841	0.671616	0.785553	21.3917	-0.211841	0.671612	0.788684	21.3917	-0.228131	0.646658	0.794522	21.393	-0.199422	0.69081	0.800635	21.3919	-0.211841	0.671608	0.784302	21.3917	-0.211841	0.671605	0.791854	21.3917	-0.199598
sp|P21981|TGM2_MOUSE	0	0	0	FALSE	0.11877	0.408774	0.704031	27.4036	0.11877	0.40881	0.700085	27.4036	0.11877	0.408828	0.704899	27.4036	0.11877	0.408779	0.70398	27.4036	0.11877	0.408777	0.703974	27.4036	0.11877	0.408781	0.701198	27.4036	0.11877	0.408783	0.703989	27.4036	0.11877	0.408816	0.713429	27.4036	0.11877	0.408825	0.706875	27.4036	0.11877	0.408815	0.700079	27.4036	0.11877	0.408814	0.706223	27.4036	0.11877
sp|P22315|HEMH_MOUSE	0	0	0	FALSE	0.198257	0.507765	0.753046	23.7456	0.19812	0.508009	0.748939	23.7457	0.198257	0.507765	0.753853	23.7456	0.19812	0.508002	0.753074	23.7457	0.19812	0.508008	0.753051	23.7457	0.19812	0.508011	0.750079	23.7457	0.19812	0.508007	0.753077	23.7457	0.197687	0.509081	0.764343	23.7457	0.198241	0.507846	0.760216	23.7456	0.19812	0.508007	0.748944	23.7457	0.198241	0.507808	0.756152	23.7456	0.198328
sp|P22599|A1AT2_MOUSE	0	0	0	FALSE	-0.101679	0.653426	0.781179	28.1128	-0.101679	0.653432	0.776873	28.1128	-0.101679	0.653434	0.781897	28.1128	-0.101679	0.653424	0.781196	28.1128	-0.101679	0.653427	0.781181	28.1128	-0.101679	0.653429	0.778097	28.1128	-0.101679	0.653427	0.7812	28.1128	-0.101679	0.653469	0.796101	28.1128	-0.101679	0.653454	0.78811	28.1128	-0.101679	0.653432	0.776869	28.1128	-0.101679	0.65343	0.784278	28.1128	-0.101679
sp|P23116|EIF3A_MOUSE	0	0	0	FALSE	-0.0187828	0.878859	0.833681	26.2669	-0.0187828	0.878872	0.829101	26.2669	-0.0187828	0.878879	0.834439	26.2669	-0.0187828	0.878861	0.83372	26.2669	-0.0187828	0.87886	0.8337	26.2669	-0.0187828	0.878861	0.830406	26.2669	-0.0187828	0.878862	0.83372	26.2669	-0.0187828	0.878866	0.844979	26.2669	-0.0187828	0.878873	0.840262	26.2669	-0.0187828	0.878874	0.829099	26.2669	-0.0187828	0.878874	0.836983	26.2669	-0.0187828
sp|P23198|CBX3_MOUSE	0	0	0	FALSE	0.10614	0.743706	0.804346	25.1893	0.10614	0.743707	0.799924	25.1893	0.10614	0.743705	0.805105	25.1893	0.10614	0.743703	0.804369	25.1893	0.10614	0.743707	0.804348	25.1893	0.10614	0.743709	0.801171	25.1893	0.10614	0.743707	0.80437	25.1893	0.10614	0.743744	0.815964	25.1893	0.10614	0.743727	0.814529	25.1893	0.10614	0.743705	0.799924	25.1893	0.10614	0.743704	0.807554	25.1893	0.10614
sp|P23492|PNPH_MOUSE	0	0	0	FALSE	0.0886325	0.531552	0.753046	26.1712	0.0886325	0.531585	0.748939	26.1712	0.0886325	0.531602	0.753853	26.1712	0.0886325	0.531557	0.753074	26.1712	0.0886325	0.531555	0.753051	26.1712	0.0886325	0.531558	0.750079	26.1712	0.0886325	0.531561	0.753077	26.1712	0.0886325	0.531588	0.764343	26.1712	0.0886325	0.531597	0.760216	26.1712	0.0886325	0.531589	0.748944	26.1712	0.0886325	0.531589	0.756152	26.1712	0.0886325
sp|P23506|PIMT_MOUSE	0	0	0	FALSE	-0.0190492	0.91669	0.840472	25.3611	-0.0190492	0.916693	0.835392	25.3611	-0.0190492	0.916695	0.841238	25.3611	-0.0190492	0.91669	0.840493	25.3611	-0.0190492	0.91669	0.840473	25.3611	-0.0190492	0.916691	0.83671	25.3611	-0.0190492	0.916691	0.840492	25.3611	-0.0190492	0.9167	0.853793	25.3611	-0.0190492	0.916698	0.850123	25.3611	-0.0190492	0.916694	0.835389	25.3611	-0.0190492	0.916693	0.843804	25.3611	-0.0190492
sp|P23591|FCL_MOUSE	1	1	0	FALSE	0.4436	0.440991	0.725239	22.7251	0.443295	0.441292	0.721486	22.725	0.4436	0.440979	0.725912	22.7251	0.443295	0.44129	0.725502	22.725	0.443295	0.441298	0.725495	22.725	0.443295	0.441302	0.722633	22.725	0.443295	0.441297	0.72551	22.725	0.541734	0.351689	0.690043	22.6786	0.448975	0.43606	0.722907	22.7254	0.443295	0.441289	0.721479	22.725	0.443555	0.441016	0.728119	22.7251	0.448708
sp|P23780|BGAL_MOUSE	0	0	0	FALSE	-0.700579	0.0468021	0.462397	23.4875	-0.700558	0.0468089	0.457943	23.4875	-0.70042	0.0468458	0.460869	23.4874	-0.700558	0.0468065	0.463107	23.4875	-0.700558	0.0468097	0.463133	23.4875	-0.700558	0.0468115	0.458714	23.4875	-0.700558	0.0468094	0.463136	23.4875	-0.701968	0.0463983	0.459559	23.4874	-0.699736	0.0469538	0.467193	23.4879	-0.700558	0.0468077	0.460526	23.4875	-0.700568	0.0468139	0.462275	23.4874	-0.699577
sp|P23927|CRYAB_MOUSE	0	0	0	FALSE	0.12745	0.749098	0.804346	24.2129	0.127416	0.749146	0.799924	24.213	0.12745	0.749094	0.805105	24.2129	0.127416	0.749144	0.804369	24.213	0.127443	0.749101	0.804348	24.213	0.127416	0.749149	0.801171	24.213	0.127416	0.749147	0.80437	24.213	0.126072	0.751534	0.815964	24.2135	0.12745	0.749118	0.814529	24.2129	0.127416	0.749144	0.799924	24.213	0.12745	0.749094	0.807554	24.2129	0.126296
sp|P23953|EST1C_MOUSE	0	0	0	FALSE	-0.33636	0.0914822	0.540062	28.1372	-0.33636	0.0914927	0.53725	28.1372	-0.33636	0.0914963	0.540513	28.1372	-0.33636	0.0914812	0.540103	28.1372	-0.33636	0.0914835	0.540077	28.1372	-0.33636	0.0914861	0.537958	28.1372	-0.33636	0.091485	0.540118	28.1372	-0.33636	0.0915229	0.549533	28.1372	-0.33636	0.0915123	0.547073	28.1372	-0.33636	0.0914929	0.537272	28.1372	-0.33636	0.0914915	0.542397	28.1372	-0.33636
sp|P24270|CATA_MOUSE	0	0	0	FALSE	0.0893039	0.584776	0.759805	28.9054	0.0893039	0.584797	0.755344	28.9054	0.0893039	0.584807	0.760568	28.9054	0.0893039	0.584778	0.759551	28.9054	0.0893039	0.584778	0.759538	28.9054	0.0893039	0.584781	0.75654	28.9054	0.0893039	0.584782	0.759555	28.9054	0.0893039	0.584816	0.772071	28.9054	0.0893039	0.584814	0.76319	28.9054	0.0893039	0.584799	0.755339	28.9054	0.0893039	0.584798	0.762969	28.9054	0.0893039
sp|P24369|PPIB_MOUSE	0	0	0	FALSE	-0.166884	0.303307	0.671148	26.4571	-0.166884	0.303335	0.667456	26.4571	-0.166884	0.303347	0.67312	26.4571	-0.166884	0.303309	0.671123	26.4571	-0.166884	0.303309	0.671965	26.4571	-0.166884	0.303313	0.669318	26.4571	-0.166884	0.303314	0.67199	26.4571	-0.166884	0.303358	0.684431	26.4571	-0.166884	0.303356	0.681951	26.4571	-0.166884	0.303337	0.668312	26.4571	-0.166884	0.303336	0.674326	26.4571	-0.166884
sp|P24452|CAPG_MOUSE	0	0	0	FALSE	-0.281962	0.0841806	0.540062	25.6855	-0.281962	0.0841982	0.53725	25.6855	-0.281962	0.0842063	0.540365	25.6855	-0.281962	0.0841819	0.540103	25.6855	-0.281962	0.0841823	0.540077	25.6855	-0.281962	0.0841848	0.537958	25.6855	-0.281962	0.0841851	0.540118	25.6855	-0.281962	0.0842135	0.549533	25.6855	-0.281962	0.084212	0.546485	25.6855	-0.281962	0.0841999	0.537272	25.6855	-0.281962	0.0841991	0.542397	25.6855	-0.281962
sp|P24472|GSTA4_MOUSE	0	0	0	FALSE	0.58255	0.000817461	0.153356	24.4827	0.58255	0.000817988	0.152362	24.4827	0.58255	0.000818227	0.153457	24.4827	0.58255	0.000817493	0.153202	24.4827	0.58255	0.000817513	0.153225	24.4827	0.58255	0.000817592	0.162809	24.4827	0.58255	0.000817595	0.153224	24.4827	0.58255	0.000818531	0.157678	24.4827	0.58255	0.000818447	0.176377	24.4827	0.58255	0.000818036	0.15235	24.4827	0.58255	0.000818008	0.153923	24.4827	0.58255
sp|P24527|LKHA4_MOUSE	0	0	0	FALSE	-0.0042885	0.975283	0.847602	26.3285	-0.0042885	0.975286	0.842501	26.3285	-0.0042885	0.975287	0.848373	26.3285	-0.0042885	0.975284	0.847624	26.3285	-0.0042885	0.975284	0.847603	26.3285	-0.0042885	0.975284	0.843831	26.3285	-0.0042885	0.975284	0.847623	26.3285	-0.0042885	0.975286	0.857121	26.3285	-0.0042885	0.975286	0.855654	26.3285	-0.0042885	0.975286	0.842498	26.3285	-0.0042885	0.975286	0.850535	26.3285	-0.0042885
sp|P24547|IMDH2_MOUSE	0	0	0	FALSE	-0.331383	0.492346	0.749954	23.6908	-0.331611	0.492014	0.745822	23.6909	-0.331383	0.492336	0.751194	23.6908	-0.331611	0.492011	0.749968	23.6909	-0.331611	0.492018	0.749957	23.6909	-0.331611	0.492022	0.746999	23.6909	-0.331611	0.492017	0.749975	23.6909	-0.333899	0.489099	0.761427	23.6914	-0.330593	0.492936	0.756559	23.6912	-0.331611	0.492011	0.745818	23.6909	-0.331562	0.492148	0.752929	23.6907	-0.330593
sp|P24549|AL1A1_MOUSE	0	0	0	FALSE	0.228331	0.143522	0.592778	25.6478	0.228331	0.143548	0.589608	25.6478	0.228331	0.14356	0.59347	25.6478	0.228331	0.143525	0.592803	25.6478	0.228331	0.143525	0.592788	25.6478	0.228331	0.143528	0.590459	25.6478	0.228331	0.143529	0.592818	25.6478	0.228331	0.143563	0.601574	25.6478	0.228331	0.143564	0.602902	25.6478	0.228331	0.14355	0.589618	25.6478	0.228331	0.14355	0.595239	25.6478	0.228331
sp|P24668|MPRD_MOUSE	0	0	0	FALSE	-0.285003	0.198946	0.611896	21.9841	-0.285003	0.198956	0.608539	21.9841	-0.285003	0.198958	0.611389	21.9841	-0.285003	0.198943	0.611903	21.9841	-0.285003	0.198947	0.611901	21.9841	-0.285003	0.198951	0.609494	21.9841	-0.285003	0.198948	0.611918	21.9841	-0.291684	0.189205	0.620045	21.9831	-0.281575	0.206915	0.623471	21.9836	-0.285003	0.198955	0.608525	21.9841	-0.285003	0.198953	0.615388	21.9841	-0.281648
sp|P25444|RS2_MOUSE	0	0	0	FALSE	0.320164	0.0739922	0.517554	26.9864	0.320164	0.0740049	0.516869	26.9864	0.320164	0.0740103	0.51815	26.9864	0.320164	0.0739923	0.517568	26.9864	0.320164	0.0739935	0.517564	26.9864	0.320164	0.0739958	0.515535	26.9864	0.320164	0.0739954	0.517589	26.9864	0.320164	0.0740257	0.523067	26.9864	0.320164	0.0740202	0.530576	26.9864	0.320164	0.0740058	0.516873	26.9864	0.320164	0.0740048	0.521797	26.9864	0.320164
sp|P25911|LYN_MOUSE	0	0	0	FALSE	-0.374257	0.0648489	0.498166	25.1393	-0.374257	0.0648571	0.497765	25.1393	-0.374257	0.0648599	0.498839	25.1393	-0.374257	0.064848	0.50041	25.1393	-0.374257	0.0648499	0.500393	25.1393	-0.374257	0.0648521	0.496227	25.1393	-0.374257	0.0648511	0.500429	25.1393	-0.374257	0.0648829	0.501035	25.1393	-0.374257	0.0648737	0.505367	25.1393	-0.374257	0.0648573	0.49778	25.1393	-0.374257	0.064856	0.502526	25.1393	-0.374257
sp|P25976|UBF1_MOUSE	0	0	0	FALSE	-0.426904	0.155871	0.601048	21.4923	-0.426904	0.155873	0.595466	21.4923	-0.426904	0.15587	0.601596	21.4923	-0.426904	0.155866	0.598774	21.4923	-0.426904	0.155872	0.59937	21.4923	-0.426904	0.155875	0.596428	21.4923	-0.426904	0.155872	0.598793	21.4923	-0.441466	0.14286	0.601322	21.4913	-0.40891	0.172279	0.612218	21.4966	-0.426904	0.155871	0.595454	21.4923	-0.426904	0.155868	0.603416	21.4923	-0.408962
sp|P26039|TLN1_MOUSE	0	0	0	FALSE	-0.110092	0.392911	0.695635	29.06	-0.110092	0.392959	0.692306	29.06	-0.110092	0.392984	0.696248	29.06	-0.110092	0.392919	0.696163	29.06	-0.110092	0.392915	0.69616	29.06	-0.110092	0.392919	0.693416	29.06	-0.110092	0.392923	0.696173	29.06	-0.110092	0.392945	0.706914	29.06	-0.110092	0.392966	0.704367	29.06	-0.110092	0.392966	0.692297	29.06	-0.110092	0.392966	0.698585	29.06	-0.110092
sp|P26040|EZRI_MOUSE	0	0	0	FALSE	-0.362734	0.059036	0.498166	24.33	-0.362734	0.0590452	0.497765	24.33	-0.362734	0.0590487	0.498839	24.33	-0.362734	0.0590356	0.50041	24.33	-0.362734	0.0590371	0.500393	24.33	-0.362734	0.0590391	0.496227	24.33	-0.362734	0.0590384	0.500429	24.33	-0.362734	0.059067	0.501035	24.33	-0.362734	0.0590599	0.505367	24.33	-0.362734	0.0590456	0.49778	24.33	-0.362734	0.0590445	0.502526	24.33	-0.362734
sp|P26041|MOES_MOUSE	0	0	0	FALSE	-0.197579	0.164507	0.601048	28.7241	-0.197579	0.164541	0.595466	28.7241	-0.197579	0.164558	0.601596	28.7241	-0.197579	0.164512	0.598774	28.7241	-0.197579	0.16451	0.59937	28.7241	-0.197579	0.164513	0.596428	28.7241	-0.197579	0.164515	0.598793	28.7241	-0.197579	0.164544	0.612232	28.7241	-0.197579	0.164553	0.612218	28.7241	-0.197579	0.164545	0.595454	28.7241	-0.197579	0.164545	0.603416	28.7241	-0.197579
sp|P26043|RADI_MOUSE	0	0	0	FALSE	-0.0875155	0.537646	0.753046	26.3029	-0.0875155	0.537678	0.748939	26.3029	-0.0875155	0.537695	0.753853	26.3029	-0.0875155	0.53765	0.753074	26.3029	-0.0875155	0.537649	0.753051	26.3029	-0.0875155	0.537652	0.750079	26.3029	-0.0875155	0.537654	0.753077	26.3029	-0.0875155	0.537682	0.764343	26.3029	-0.0875155	0.53769	0.760216	26.3029	-0.0875155	0.537683	0.748944	26.3029	-0.0875155	0.537682	0.756152	26.3029	-0.0875155
sp|P26231|CTNA1_MOUSE	0	0	0	FALSE	0.409435	0.0441596	0.452429	24.8703	0.409435	0.0441661	0.448369	24.8703	0.409435	0.0441683	0.450262	24.8703	0.409435	0.0441589	0.452427	24.8703	0.409435	0.0441604	0.452436	24.8703	0.409435	0.0441621	0.448046	24.8703	0.409435	0.0441613	0.452452	24.8703	0.409435	0.0441865	0.456509	24.8703	0.409435	0.0441792	0.465575	24.8703	0.409435	0.0441662	0.449971	24.8703	0.409435	0.0441652	0.451611	24.8703	0.409435
sp|P26262|KLKB1_MOUSE	0	0	0	FALSE	0.354994	0.37086	0.686769	22.9601	0.354994	0.370857	0.682312	22.9601	0.354994	0.370852	0.687393	22.9601	0.354994	0.370853	0.686104	22.9601	0.354994	0.370861	0.686099	22.9601	0.354994	0.370865	0.683394	22.9601	0.354994	0.37086	0.686114	22.9601	0.35242	0.374616	0.698021	22.9602	0.355015	0.371619	0.69597	22.959	0.354994	0.370854	0.682306	22.9601	0.355056	0.370757	0.689485	22.96	0.355015
sp|P26350|PTMA_MOUSE	0	0	0	FALSE	-0.294976	0.140371	0.585807	25.4527	-0.294976	0.140384	0.582708	25.4527	-0.294976	0.140388	0.586545	25.4527	-0.294976	0.14037	0.585842	25.4527	-0.294976	0.140373	0.585819	25.4527	-0.294976	0.140376	0.583518	25.4527	-0.294976	0.140375	0.585855	25.4527	-0.294976	0.140421	0.594308	25.4527	-0.294976	0.140408	0.594428	25.4527	-0.294976	0.140384	0.582724	25.4527	-0.294976	0.140382	0.588282	25.4527	-0.294976
sp|P26369|U2AF2_MOUSE	0	0	0	FALSE	0.0291655	0.90536	0.838057	22.9199	0.0291451	0.905443	0.83278	22.92	0.0291655	0.905361	0.838818	22.9199	0.0291451	0.905441	0.837869	22.92	0.0291451	0.905442	0.83785	22.92	0.0291451	0.905443	0.834094	22.92	0.0291451	0.905442	0.837869	22.92	0.0263326	0.914742	0.853793	22.9202	0.0312882	0.898357	0.843998	22.9204	0.0291451	0.905443	0.832777	22.92	0.0299339	0.902875	0.840796	22.9201	0.0312882
sp|P26443|DHE3_MOUSE	0	0	0	FALSE	0.0218939	0.837175	0.824254	29.1621	0.0218939	0.8372	0.819714	29.1621	0.0218939	0.837214	0.825019	29.1621	0.0218939	0.83718	0.824742	29.1621	0.0218939	0.837176	0.824256	29.1621	0.0218939	0.837178	0.820999	29.1621	0.0218939	0.837181	0.824276	29.1621	0.0218939	0.837179	0.837052	29.1621	0.0218939	0.837196	0.83306	29.1621	0.0218939	0.837204	0.819712	29.1621	0.0218939	0.837204	0.828467	29.1621	0.0218939
sp|P26450|P85A_MOUSE	0	0	0	FALSE	0.445313	0.316987	0.679835	20.0937	0.445313	0.316984	0.675971	20.0937	0.445313	0.316977	0.681313	20.0937	0.445313	0.31698	0.679699	20.0937	0.445313	0.316988	0.679699	20.0937	0.445313	0.316992	0.677021	20.0937	0.445313	0.316987	0.679711	20.0937	0.432743	0.330312	0.689702	20.094	0.451926	0.311084	0.686152	20.0954	0.445313	0.31698	0.675978	20.0937	0.445313	0.316976	0.682537	20.0937	0.451593
sp|P26516|PSMD7_MOUSE	0	0	0	FALSE	0.0780341	0.81574	0.821875	24.0599	0.0779693	0.815877	0.817392	24.0599	0.0780341	0.815739	0.822634	24.0599	0.0779693	0.815875	0.822386	24.0599	0.0779693	0.815877	0.821924	24.0599	0.0779693	0.815879	0.818677	24.0599	0.0779693	0.815877	0.821944	24.0599	0.0776533	0.816759	0.832897	24.0598	0.0786625	0.814053	0.827443	24.0602	0.0779693	0.815876	0.817548	24.0599	0.0786625	0.814036	0.82424	24.0602	0.0786625
sp|P26638|SYSC_MOUSE	0	0	0	FALSE	-0.208509	0.0636788	0.498166	24.8927	-0.208509	0.0637157	0.497765	24.8927	-0.208509	0.063736	0.498839	24.8927	-0.208509	0.0636863	0.50041	24.8927	-0.208509	0.0636815	0.500393	24.8927	-0.208509	0.0636837	0.496227	24.8927	-0.208509	0.0636879	0.500429	24.8927	-0.208509	0.0636894	0.501035	24.8927	-0.208509	0.063713	0.505367	24.8927	-0.208509	0.0637215	0.49778	24.8927	-0.208509	0.0637224	0.502526	24.8927	-0.208509
sp|P26645|MARCS_MOUSE	0	0	0	FALSE	-0.207465	0.324197	0.681881	25.5217	-0.207465	0.32421	0.678191	25.5217	-0.207465	0.324214	0.682613	25.5217	-0.207465	0.324195	0.681909	25.5217	-0.207465	0.324199	0.681888	25.5217	-0.207465	0.324203	0.679201	25.5217	-0.207465	0.3242	0.681916	25.5217	-0.207465	0.32426	0.689359	25.5217	-0.207465	0.324241	0.686152	25.5217	-0.207465	0.32421	0.678198	25.5217	-0.207465	0.324207	0.684667	25.5217	-0.207465
sp|P26883|FKB1A_MOUSE	0	0	0	FALSE	0.231611	0.548378	0.753046	25.03	0.231611	0.548376	0.748939	25.03	0.231611	0.548371	0.753853	25.03	0.231611	0.548372	0.753074	25.03	0.231611	0.548378	0.753051	25.03	0.231611	0.548381	0.750079	25.03	0.231611	0.548377	0.753077	25.03	0.231611	0.54844	0.766629	25.03	0.231611	0.54841	0.760216	25.03	0.231611	0.548373	0.748944	25.03	0.231611	0.54837	0.756152	25.03	0.231611
sp|P27005|S10A8_MOUSE	1	0	1	FALSE	-3.56159	0.000121551	0.0558364	21.2158	-3.56179	0.000121695	0.055538	21.2157	-3.56175	0.000120798	0.0558959	21.2167	-3.56126	0.000121249	0.05583	21.216	-3.56167	0.000121625	0.0558387	21.2157	-3.5612	0.000121251	0.055625	21.216	-3.56301	0.000122728	0.0558407	21.215	-3.56947	0.000116514	0.0620897	21.2134	-3.55058	0.000133209	0.0777587	21.2206	-3.55981	0.000120054	0.055535	21.2168	-3.56348	0.00012306	0.0560595	21.2148	-3.54994
sp|P27046|MA2A1_MOUSE	0	0	0	FALSE	0.86586	0.00772279	0.334916	24.0078	0.86582	0.00772505	0.333164	24.0078	0.86586	0.00772246	0.335205	24.0078	0.86582	0.00772422	0.334987	24.0078	0.86586	0.00772292	0.334922	24.0078	0.86582	0.00772556	0.333712	24.0078	0.86582	0.00772501	0.33502	24.0078	0.86459	0.00765526	0.328511	24.0084	0.866489	0.00775478	0.348212	24.0075	0.86582	0.00772473	0.333149	24.0078	0.86586	0.00772217	0.336216	24.0078	0.866744
sp|P27546|MAP4_MOUSE	0	0	0	FALSE	-0.127168	0.236292	0.632576	27.2726	-0.127168	0.236364	0.629121	27.2726	-0.127168	0.236404	0.632229	27.2726	-0.127168	0.236307	0.632588	27.2726	-0.127168	0.236297	0.632582	27.2726	-0.127168	0.236301	0.629124	27.2726	-0.127168	0.23631	0.631629	27.2726	-0.127168	0.236306	0.642084	27.2726	-0.127168	0.236355	0.644304	27.2726	-0.127168	0.236375	0.628153	27.2726	-0.127168	0.236377	0.635115	27.2726	-0.127168
sp|P27573|MYP0_MOUSE	0	0	0	FALSE	0.319217	0.171308	0.601048	29.5928	0.319217	0.171316	0.595466	29.5928	0.319217	0.171318	0.601596	29.5928	0.319217	0.171305	0.598774	29.5928	0.319217	0.17131	0.59937	29.5928	0.319217	0.171313	0.596428	29.5928	0.319217	0.17131	0.598793	29.5928	0.319217	0.171367	0.612232	29.5928	0.319217	0.171346	0.612218	29.5928	0.319217	0.171315	0.595454	29.5928	0.319217	0.171313	0.603416	29.5928	0.319217
sp|P27601|GNA13_MOUSE	0	0	0	FALSE	0.0787528	0.773413	0.809065	22.3857	0.0787528	0.773415	0.804615	22.3857	0.0787528	0.773414	0.809826	22.3857	0.0787528	0.773411	0.809089	22.3857	0.0787528	0.773413	0.809068	22.3857	0.0787528	0.773415	0.805872	22.3857	0.0787528	0.773413	0.809089	22.3857	0.0697627	0.797705	0.830553	22.3871	0.0828875	0.761692	0.814738	22.3862	0.0787528	0.773414	0.804615	22.3857	0.0788288	0.773147	0.81229	22.3857	0.0828875
sp|P27659|RL3_MOUSE	0	0	0	FALSE	-0.108582	0.570003	0.755644	27.9534	-0.108582	0.570017	0.751466	27.9534	-0.108582	0.570022	0.756317	27.9534	-0.108582	0.570002	0.755655	27.9534	-0.108582	0.570004	0.755645	27.9534	-0.108582	0.570007	0.752663	27.9534	-0.108582	0.570006	0.755661	27.9534	-0.108582	0.57005	0.768834	27.9534	-0.108582	0.570039	0.762029	27.9534	-0.108582	0.570017	0.75146	27.9534	-0.108582	0.570016	0.758046	27.9534	-0.108582
sp|P27661|H2AX_MOUSE	0	0	0	FALSE	-0.301377	0.0879594	0.540062	32.1341	-0.301377	0.087974	0.53725	32.1341	-0.301377	0.0879802	0.540365	32.1341	-0.301377	0.0879598	0.540103	32.1341	-0.301377	0.0879609	0.540077	32.1341	-0.301377	0.0879635	0.537958	32.1341	-0.301377	0.0879632	0.540118	32.1341	-0.301377	0.0879959	0.549533	32.1341	-0.301377	0.0879904	0.547073	32.1341	-0.301377	0.0879751	0.537272	32.1341	-0.301377	0.087974	0.542397	32.1341	-0.301377
sp|P27773|PDIA3_MOUSE	0	0	0	FALSE	-0.25258	0.109433	0.559458	29.1977	-0.25258	0.109455	0.556352	29.1977	-0.25258	0.109465	0.559924	29.1977	-0.25258	0.109435	0.559445	29.1977	-0.25258	0.109435	0.559461	29.1977	-0.25258	0.109438	0.557264	29.1977	-0.25258	0.109438	0.559468	29.1977	-0.25258	0.109469	0.56252	29.1977	-0.25258	0.109469	0.562249	29.1977	-0.25258	0.109457	0.556337	29.1977	-0.25258	0.109456	0.56163	29.1977	-0.25258
sp|P28063|PSB8_MOUSE	0	0	0	FALSE	-0.94565	0.059935	0.498166	22.6882	-0.945696	0.0599232	0.497765	22.6882	-0.94565	0.059929	0.498839	22.6882	-0.945696	0.0599218	0.50041	22.6882	-0.945696	0.0599261	0.500393	22.6882	-0.945696	0.0599281	0.496227	22.6882	-0.945696	0.0599253	0.500429	22.6882	-0.950705	0.0586839	0.501035	22.6879	-0.937958	0.0618023	0.505367	22.6904	-0.945696	0.0599213	0.49778	22.6882	-0.945685	0.0599154	0.502526	22.6882	-0.938563
sp|P28076|PSB9_MOUSE	0	0	0	FALSE	-0.911326	0.0319567	0.413412	24.7006	-0.911326	0.0319556	0.411143	24.7006	-0.911326	0.0319535	0.413791	24.7006	-0.911326	0.0319542	0.413399	24.7006	-0.911326	0.031957	0.413418	24.7006	-0.911326	0.0319583	0.411801	24.7006	-0.911326	0.0319565	0.413427	24.7006	-0.911814	0.0320329	0.419308	24.7003	-0.910856	0.031923	0.417536	24.7009	-0.911326	0.0319544	0.411132	24.7006	-0.910856	0.0319058	0.415039	24.7009	-0.910856
sp|P28271|ACOC_MOUSE	0	0	0	FALSE	0.135146	0.226487	0.626689	28.3047	0.135146	0.226552	0.623296	28.3047	0.135146	0.226588	0.626367	28.3047	0.135146	0.226501	0.626709	28.3047	0.135146	0.226492	0.626696	28.3047	0.135146	0.226496	0.623245	28.3047	0.135146	0.226503	0.625733	28.3047	0.135146	0.226506	0.63684	28.3047	0.135146	0.226547	0.637944	28.3047	0.135146	0.226562	0.622317	28.3047	0.135146	0.226564	0.629412	28.3047	0.135146
sp|P28352|APEX1_MOUSE	1	1	0	FALSE	-0.290292	0.654381	0.781782	20.831	-0.290292	0.654376	0.777459	20.831	-0.290292	0.654371	0.782479	20.831	-0.290292	0.654375	0.781796	20.831	-0.290292	0.654381	0.781783	20.831	-0.290292	0.654384	0.778697	20.831	-0.290292	0.65438	0.781799	20.831	-0.279216	0.666079	0.799545	20.8201	-0.284654	0.66049	0.788842	20.8269	-0.290292	0.654374	0.777454	20.831	-0.290292	0.654371	0.784822	20.831	-0.284515
sp|P28474|ADHX_MOUSE	0	0	0	FALSE	-0.16766	0.227497	0.626689	26.0456	-0.16766	0.227536	0.623296	26.0456	-0.16766	0.227556	0.626367	26.0456	-0.16766	0.227502	0.626709	26.0456	-0.16766	0.2275	0.626696	26.0456	-0.16766	0.227504	0.623245	26.0456	-0.16766	0.227507	0.625733	26.0456	-0.16766	0.227536	0.63684	26.0456	-0.16766	0.227548	0.637944	26.0456	-0.16766	0.227541	0.622317	26.0456	-0.16766	0.227541	0.629412	26.0456	-0.16766
sp|P28650|PURA1_MOUSE	0	0	0	FALSE	0.45767	0.425323	0.713742	23.3946	0.45767	0.425318	0.710024	23.3946	0.457615	0.425363	0.714481	23.3945	0.45767	0.425316	0.71392	23.3946	0.45767	0.425324	0.713747	23.3946	0.45767	0.425327	0.71108	23.3946	0.45767	0.425322	0.713924	23.3946	0.456523	0.427005	0.723916	23.3942	0.460769	0.422509	0.716918	23.3945	0.45767	0.425314	0.710033	23.3946	0.457634	0.425352	0.716637	23.3945	0.4607
sp|P28653|PGS1_MOUSE	0	0	0	FALSE	-0.0403859	0.716857	0.797974	27.7496	-0.0403859	0.716895	0.793882	27.7496	-0.0403859	0.716916	0.798745	27.7496	-0.0403859	0.716864	0.798296	27.7496	-0.0403859	0.716859	0.798276	27.7496	-0.0403859	0.716862	0.795124	27.7496	-0.0403859	0.716866	0.798297	27.7496	-0.0403859	0.716867	0.808527	27.7496	-0.0403859	0.716892	0.807875	27.7496	-0.0403859	0.716901	0.793881	27.7496	-0.0403859	0.716902	0.801171	27.7496	-0.0403859
sp|P28654|PGS2_MOUSE	0	0	0	FALSE	-0.0644747	0.683104	0.790444	30.9681	-0.0644747	0.683123	0.786569	30.9681	-0.0644747	0.683131	0.791156	30.9681	-0.0644747	0.683106	0.790985	30.9681	-0.0644747	0.683106	0.790971	30.9681	-0.0644747	0.683108	0.787848	30.9681	-0.0644747	0.683109	0.790988	30.9681	-0.0644747	0.683135	0.805653	30.9681	-0.0644747	0.683135	0.798661	30.9681	-0.0644747	0.683125	0.786073	30.9681	-0.0644747	0.683124	0.793681	30.9681	-0.0644747
sp|P28656|NP1L1_MOUSE	0	0	0	FALSE	0.25995	0.0722797	0.513923	25.1392	0.25995	0.0723017	0.51319	25.1392	0.25995	0.0723128	0.51439	25.1392	0.25995	0.0722826	0.513914	25.1392	0.25995	0.0722816	0.513928	25.1392	0.25995	0.0722839	0.511914	25.1392	0.25995	0.0722852	0.513939	25.1392	0.25995	0.0723053	0.519252	25.1392	0.25995	0.0723106	0.52544	25.1392	0.25995	0.0723045	0.513179	25.1392	0.25995	0.0723042	0.518062	25.1392	0.25995
sp|P28658|ATX10_MOUSE	0	0	0	FALSE	-0.143926	0.624751	0.769709	21.0583	-0.143926	0.624753	0.76546	21.0583	-0.143926	0.624751	0.770406	21.0583	-0.143926	0.624747	0.769724	21.0583	-0.143926	0.624752	0.76971	21.0583	-0.143926	0.624755	0.766672	21.0583	-0.143926	0.624752	0.769727	21.0583	-0.164007	0.577513	0.771043	21.0603	-0.128823	0.661268	0.788842	21.0561	-0.143926	0.624751	0.765455	21.0583	-0.143926	0.624749	0.772754	21.0583	-0.129125
sp|P28660|NCKP1_MOUSE	0	0	0	FALSE	0.113034	0.72564	0.798983	23.3439	0.112616	0.726651	0.794603	23.3438	0.1129	0.725921	0.79974	23.3438	0.112616	0.726647	0.79901	23.3438	0.112444	0.727033	0.799226	23.3437	0.112616	0.726653	0.795831	23.3438	0.112616	0.726651	0.79901	23.3438	0.110522	0.732352	0.811253	23.3435	0.113099	0.725484	0.809191	23.3439	0.112616	0.726649	0.794605	23.3438	0.113034	0.725637	0.802186	23.3439	0.112036
sp|P28661|SEPT4_MOUSE	0	0	0	FALSE	-0.200397	0.610557	0.761715	21.7315	-0.200397	0.610555	0.757511	21.7315	-0.200397	0.610551	0.762407	21.7315	-0.200397	0.610552	0.76173	21.7315	-0.200397	0.610558	0.761717	21.7315	-0.200397	0.610561	0.75871	21.7315	-0.200397	0.610557	0.761734	21.7315	-0.209752	0.593275	0.772071	21.7329	-0.190742	0.628106	0.77955	21.7308	-0.200397	0.610553	0.757507	21.7315	-0.200397	0.610551	0.76473	21.7315	-0.191186
sp|P28665|MUG1_MOUSE	0	0	0	FALSE	-0.321742	0.0520414	0.485218	29.0183	-0.321742	0.0520543	0.482901	29.0183	-0.321742	0.0520602	0.483068	29.0183	-0.321742	0.0520423	0.485568	29.0183	-0.321742	0.0520427	0.488212	29.0183	-0.321742	0.0520446	0.483686	29.0183	-0.321742	0.0520447	0.485595	29.0183	-0.321742	0.0520667	0.492267	29.0183	-0.321742	0.052065	0.492848	29.0183	-0.321742	0.0520555	0.482887	29.0183	-0.321742	0.0520549	0.487207	29.0183	-0.321742
sp|P28843|DPP4_MOUSE	0	0	0	FALSE	0.156816	0.443703	0.727309	23.0727	0.156932	0.443495	0.723135	23.073	0.156705	0.443895	0.728014	23.0727	0.156932	0.44348	0.727145	23.073	0.156932	0.443483	0.727133	23.073	0.156932	0.443487	0.724265	23.073	0.156932	0.443485	0.727152	23.073	0.153156	0.451832	0.742049	23.0737	0.157103	0.443354	0.731541	23.0725	0.156932	0.443495	0.723133	23.073	0.156752	0.443928	0.730186	23.0727	0.156964
sp|P28867|KPCD_MOUSE	0	0	0	FALSE	0.0176848	0.943814	0.842513	22.9914	0.0173407	0.944896	0.837374	22.9913	0.0176848	0.943815	0.843278	22.9914	0.0173407	0.944895	0.842477	22.9913	0.0173407	0.944895	0.842464	22.9913	0.0173407	0.944896	0.838698	22.9913	0.0173407	0.944895	0.842476	22.9913	0.0136994	0.95626	0.854844	22.9916	0.0176139	0.944117	0.850123	22.9908	0.0173407	0.944896	0.837371	22.9913	0.0173251	0.944953	0.845828	22.9911	0.0174677
sp|P29341|PABP1_MOUSE	0	0	0	FALSE	0.043836	0.764486	0.807534	26.8056	0.043836	0.764503	0.803079	26.8056	0.043836	0.764512	0.8084	26.8056	0.043836	0.764489	0.807553	26.8056	0.043836	0.764488	0.807536	26.8056	0.043836	0.76449	0.804347	26.8056	0.043836	0.764491	0.807555	26.8056	0.043836	0.764507	0.818679	26.8056	0.043836	0.764511	0.815247	26.8056	0.043836	0.764505	0.803076	26.8056	0.043836	0.764505	0.810736	26.8056	0.043836
sp|P29351|PTN6_MOUSE	0	0	0	FALSE	0.312339	0.526912	0.753046	26.245	0.312339	0.526908	0.748939	26.245	0.312339	0.526903	0.753853	26.245	0.312339	0.526906	0.753074	26.245	0.312339	0.526913	0.753051	26.245	0.312339	0.526916	0.750079	26.245	0.312339	0.526912	0.753077	26.245	0.312339	0.526978	0.764343	26.245	0.312339	0.526945	0.760216	26.245	0.312339	0.526905	0.748944	26.245	0.312339	0.526902	0.756152	26.245	0.312339
sp|P29391|FRIL1_MOUSE	0	0	0	FALSE	0.0507397	0.804818	0.819176	28.5351	0.0507397	0.804824	0.815134	28.5351	0.0507397	0.804826	0.819925	28.5351	0.0507397	0.804818	0.819675	28.5351	0.0507397	0.804819	0.819657	28.5351	0.0507397	0.804821	0.816419	28.5351	0.0507397	0.80482	0.819676	28.5351	0.0507397	0.804843	0.831332	28.5351	0.0507397	0.804836	0.826511	28.5351	0.0507397	0.804824	0.815131	28.5351	0.0507397	0.804823	0.822424	28.5351	0.0507397
sp|P29452|CASP1_MOUSE	0	0	0	FALSE	-0.33518	0.389299	0.694591	21.5051	-0.33518	0.389297	0.690743	21.5051	-0.33518	0.389292	0.695233	21.5051	-0.33518	0.389293	0.69459	21.5051	-0.33518	0.3893	0.694586	21.5051	-0.33518	0.389304	0.691848	21.5051	-0.33518	0.389299	0.6946	21.5051	-0.350038	0.371608	0.696287	21.5056	-0.326251	0.402287	0.706304	21.5056	-0.33518	0.389294	0.690735	21.5051	-0.33518	0.38929	0.697346	21.5051	-0.326251
sp|P29699|FETUA_MOUSE	0	0	0	FALSE	-0.137936	0.258555	0.649078	28.4803	-0.137936	0.258609	0.647081	28.4803	-0.137936	0.258639	0.649876	28.4803	-0.137936	0.258565	0.650639	28.4803	-0.137936	0.258559	0.650628	28.4803	-0.137936	0.258563	0.647129	28.4803	-0.137936	0.258568	0.64971	28.4803	-0.137936	0.258583	0.656522	28.4803	-0.137936	0.258612	0.65699	28.4803	-0.137936	0.258617	0.646147	28.4803	-0.137936	0.258618	0.652753	28.4803	-0.137936
sp|P29758|OAT_MOUSE	0	0	0	FALSE	-0.142787	0.339375	0.681881	25.1906	-0.142787	0.339409	0.678191	25.1906	-0.142787	0.339426	0.682613	25.1906	-0.142787	0.339379	0.681909	25.1906	-0.142787	0.339378	0.681888	25.1906	-0.142787	0.339382	0.679201	25.1906	-0.142787	0.339384	0.681916	25.1906	-0.142787	0.339421	0.689702	25.1906	-0.142787	0.339426	0.686152	25.1906	-0.142787	0.339413	0.678198	25.1906	-0.142787	0.339413	0.684667	25.1906	-0.142787
sp|P29788|VTNC_MOUSE	0	0	0	FALSE	0.0648642	0.645818	0.780149	24.7069	0.0648642	0.645845	0.77604	24.7069	0.0648642	0.645858	0.780904	24.7069	0.0648642	0.645821	0.780367	24.7069	0.0648642	0.64582	0.780354	24.7069	0.0648642	0.645823	0.777274	24.7069	0.0648642	0.645824	0.780371	24.7069	0.0648642	0.645846	0.794079	24.7069	0.0648642	0.645854	0.78489	24.7069	0.0648642	0.645848	0.776034	24.7069	0.0648642	0.645848	0.783275	24.7069	0.0648642
sp|P30115|GSTA3_MOUSE	0	0	0	FALSE	-0.0166104	0.940573	0.842513	25.597	-0.0166104	0.940574	0.837374	25.597	-0.0166104	0.940574	0.843278	25.597	-0.0166104	0.940572	0.842477	25.597	-0.0166104	0.940573	0.842464	25.597	-0.0166104	0.940573	0.838698	25.597	-0.0166104	0.940573	0.842476	25.597	-0.0166104	0.94058	0.854844	25.597	-0.0166104	0.940578	0.850123	25.597	-0.0166104	0.940574	0.837371	25.597	-0.0166104	0.940573	0.845828	25.597	-0.0166104
sp|P30412|PPIC_MOUSE	0	0	0	FALSE	0.220926	0.29024	0.659865	22.9701	0.220972	0.290243	0.656228	22.9702	0.220926	0.290258	0.661369	22.9701	0.220972	0.290228	0.659854	22.9702	0.22095	0.290255	0.660765	22.9701	0.220972	0.290236	0.65811	22.9702	0.220972	0.290234	0.660731	22.9702	0.217219	0.297454	0.679677	22.9708	0.22253	0.287138	0.667042	22.97	0.220972	0.290243	0.657086	22.9702	0.221697	0.288337	0.662044	22.9705	0.222634
sp|P30416|FKBP4_MOUSE	0	0	0	FALSE	-0.0270062	0.883638	0.833681	24.2411	-0.0270062	0.883643	0.829101	24.2411	-0.0270062	0.883645	0.834439	24.2411	-0.0270062	0.883638	0.83372	24.2411	-0.0270062	0.883639	0.8337	24.2411	-0.0270062	0.88364	0.830406	24.2411	-0.0270062	0.883639	0.83372	24.2411	-0.0270062	0.883652	0.84525	24.2411	-0.0270062	0.883649	0.840262	24.2411	-0.0270062	0.883643	0.829099	24.2411	-0.0270062	0.883643	0.836983	24.2411	-0.0270062
sp|P30681|HMGB2_MOUSE	0	0	0	FALSE	-0.441827	0.0169879	0.400312	26.6376	-0.441827	0.0169924	0.398359	26.6376	-0.441827	0.0169943	0.401072	26.6376	-0.441827	0.0169878	0.400368	26.6376	-0.441827	0.0169884	0.400332	26.6376	-0.441827	0.0169893	0.39877	26.6376	-0.441827	0.0169891	0.400385	26.6376	-0.441827	0.0170009	0.408822	26.6376	-0.441827	0.0169985	0.399001	26.6376	-0.441827	0.0169927	0.398395	26.6376	-0.441827	0.0169923	0.405609	26.6376	-0.441827
sp|P30933|SVS5_MOUSE	2	1	1	TRUE	1.09262	0.0338384	0.416306	21.8192	1.09262	0.0338367	0.413985	21.8192	1.09262	0.0338341	0.41663	21.8192	1.09262	0.0338357	0.416283	21.8192	1.09262	0.0338387	0.41631	21.8192	1.09262	0.0338401	0.414682	21.8192	1.09262	0.0338381	0.416312	21.8192	1.13545	0.028167	0.416895	21.7954	0.968941	0.0621138	0.505367	21.7448	1.09262	0.0338353	0.413968	21.8192	1.09262	0.0338339	0.4179	21.8192	0.968618
sp|P31001|DESM_MOUSE	0	0	0	FALSE	0.10782	0.720469	0.797974	28.1816	0.10782	0.72047	0.793882	28.1816	0.10782	0.720469	0.798745	28.1816	0.10782	0.720466	0.798296	28.1816	0.10782	0.72047	0.798276	28.1816	0.10782	0.720472	0.795124	28.1816	0.10782	0.720469	0.798297	28.1816	0.10782	0.720509	0.808663	28.1816	0.10782	0.720491	0.807875	28.1816	0.10782	0.720469	0.793881	28.1816	0.10782	0.720467	0.801171	28.1816	0.10782
sp|P31230|AIMP1_MOUSE	0	0	0	FALSE	-0.290572	0.36977	0.686769	24.1322	-0.290572	0.36977	0.682312	24.1322	-0.290637	0.369676	0.687393	24.1322	-0.290572	0.369764	0.686104	24.1322	-0.290572	0.369771	0.686099	24.1322	-0.290572	0.369775	0.683394	24.1322	-0.290572	0.36977	0.686114	24.1322	-0.290836	0.369674	0.695636	24.1321	-0.2907	0.36976	0.695518	24.1322	-0.290572	0.369768	0.682306	24.1322	-0.290572	0.369764	0.689485	24.1322	-0.290765
sp|P31324|KAP3_MOUSE	0	0	0	FALSE	0.37887	0.0145498	0.383838	26.8097	0.37887	0.0145563	0.381858	26.8097	0.37887	0.0145595	0.384391	26.8097	0.37887	0.0145505	0.383857	26.8097	0.37887	0.0145504	0.383852	26.8097	0.37887	0.0145512	0.382356	26.8097	0.37887	0.0145514	0.383883	26.8097	0.37887	0.0145595	0.407577	26.8097	0.37887	0.0145601	0.399001	26.8097	0.37887	0.0145571	0.38187	26.8097	0.37887	0.0145569	0.385505	26.8097	0.37887
sp|P31428|DPEP1_MOUSE	0	0	0	FALSE	0.179481	0.136838	0.585462	25.4622	0.179481	0.136884	0.582284	25.4622	0.179481	0.136909	0.586069	25.4622	0.179481	0.136846	0.585472	25.4622	0.179481	0.136841	0.585469	25.4622	0.179481	0.136845	0.583169	25.4622	0.179481	0.136849	0.58549	25.4622	0.179481	0.13686	0.594308	25.4622	0.179481	0.136886	0.592644	25.4622	0.179481	0.136891	0.582284	25.4622	0.179481	0.136892	0.587831	25.4622	0.179481
sp|P31532|SAA4_MOUSE	0	0	0	FALSE	-0.280241	0.538401	0.753046	22.219	-0.280506	0.538181	0.748939	22.2192	-0.280241	0.538393	0.753853	22.219	-0.280506	0.538178	0.753074	22.2192	-0.280571	0.538055	0.753051	22.2192	-0.280506	0.538188	0.750079	22.2192	-0.280506	0.538183	0.753077	22.2192	-0.291549	0.521283	0.764343	22.2202	-0.277239	0.543542	0.760216	22.218	-0.280506	0.538178	0.748944	22.2192	-0.280241	0.538392	0.756152	22.219	-0.277177
sp|P31725|S10A9_MOUSE	0	0	0	FALSE	-2.31625	7.45421e-07	0.00129307	23.8581	-2.31625	7.45346e-07	0.0012858	23.8581	-2.31625	7.45144e-07	0.00129377	23.8581	-2.31625	7.45166e-07	0.00129267	23.8581	-2.31625	7.45454e-07	0.00129313	23.8581	-2.31625	7.45605e-07	0.00128828	23.8581	-2.31625	7.45417e-07	0.0012931	23.8581	-2.31831	7.50242e-07	0.00132001	23.857	-2.31653	7.54731e-07	0.00132169	23.858	-2.31625	7.45227e-07	0.00128559	23.8581	-2.31591	7.47837e-07	0.0013024	23.8583	-2.31653
sp|P31786|ACBP_MOUSE	0	0	0	FALSE	0.147993	0.328183	0.681881	29.1187	0.147993	0.328216	0.678191	29.1187	0.147993	0.328232	0.682613	29.1187	0.147993	0.328187	0.681909	29.1187	0.147993	0.328186	0.681888	29.1187	0.147993	0.32819	0.679201	29.1187	0.147993	0.328191	0.681916	29.1187	0.147993	0.32823	0.689702	29.1187	0.147993	0.328234	0.686152	29.1187	0.147993	0.32822	0.678198	29.1187	0.147993	0.328219	0.684667	29.1187	0.147993
sp|P31938|MP2K1_MOUSE	0	0	0	FALSE	-0.287462	0.539361	0.753046	24.1334	-0.287397	0.539432	0.748939	24.1335	-0.288359	0.537968	0.753853	24.1338	-0.287397	0.539429	0.753074	24.1335	-0.287397	0.539436	0.753051	24.1335	-0.287397	0.539439	0.750079	24.1335	-0.287397	0.539435	0.753077	24.1335	-0.288295	0.538114	0.764343	24.1339	-0.287462	0.539394	0.760216	24.1334	-0.287397	0.539429	0.748944	24.1335	-0.287462	0.539352	0.756152	24.1334	-0.288359
sp|P32020|NLTP_MOUSE	0	0	0	FALSE	0.0624294	0.666168	0.786655	28.7497	0.0624294	0.666192	0.782338	28.7497	0.0624294	0.666204	0.78741	28.7497	0.0624294	0.666171	0.786678	28.7497	0.0624294	0.66617	0.786658	28.7497	0.0624294	0.666173	0.783552	28.7497	0.0624294	0.666174	0.78668	28.7497	0.0624294	0.666197	0.799545	28.7497	0.0624294	0.666202	0.79203	28.7497	0.0624294	0.666195	0.782339	28.7497	0.0624294	0.666195	0.789802	28.7497	0.0624294
sp|P32067|LA_MOUSE	0	0	0	FALSE	-0.416626	0.0189326	0.400312	24.4897	-0.416626	0.0189381	0.398359	24.4897	-0.416757	0.018964	0.401072	24.4897	-0.416626	0.0189327	0.400368	24.4897	-0.416626	0.0189331	0.400332	24.4897	-0.416626	0.0189341	0.39877	24.4897	-0.416626	0.018934	0.400385	24.4897	-0.416757	0.0189698	0.408822	24.4897	-0.416626	0.0189442	0.407963	24.4897	-0.416626	0.0189385	0.398395	24.4897	-0.416626	0.0189381	0.405609	24.4897	-0.416757
sp|P32261|ANT3_MOUSE	0	0	0	FALSE	-0.163239	0.233769	0.632576	28.3363	-0.163239	0.23381	0.628268	28.3363	-0.163239	0.233831	0.631402	28.3363	-0.163239	0.233775	0.631679	28.3363	-0.163239	0.233773	0.631656	28.3363	-0.163239	0.233776	0.628192	28.3363	-0.163239	0.233779	0.630706	28.3363	-0.163239	0.233807	0.642084	28.3363	-0.163239	0.233821	0.644304	28.3363	-0.163239	0.233815	0.627303	28.3363	-0.163239	0.233815	0.635115	28.3363	-0.163239
sp|P32848|PRVA_MOUSE	0	0	0	FALSE	0.475017	0.462491	0.737874	28.8781	0.475017	0.462485	0.733402	28.8781	0.475017	0.462478	0.7386	28.8781	0.475017	0.462483	0.737492	28.8781	0.475017	0.462491	0.737878	28.8781	0.475017	0.462495	0.734578	28.8781	0.475017	0.46249	0.7375	28.8781	0.475017	0.462563	0.750191	28.8781	0.475017	0.462525	0.74429	28.8781	0.475017	0.462481	0.733394	28.8781	0.475017	0.462478	0.740838	28.8781	0.475017
sp|P32921|SYWC_MOUSE	0	0	0	FALSE	0.0961457	0.491433	0.749954	24.4777	0.0961457	0.491469	0.745822	24.4777	0.0961457	0.491488	0.751194	24.4777	0.0961457	0.491438	0.749968	24.4777	0.0961457	0.491436	0.749957	24.4777	0.0961457	0.49144	0.746999	24.4777	0.0961457	0.491442	0.749975	24.4777	0.0961457	0.49147	0.761427	24.4777	0.0961457	0.491481	0.756559	24.4777	0.0961457	0.491474	0.745818	24.4777	0.0961457	0.491474	0.752929	24.4777	0.0961457
sp|P33267|CP2F2_MOUSE	0	0	0	FALSE	-0.0429129	0.858569	0.827636	25.4146	-0.0429129	0.858571	0.822755	25.4146	-0.0429129	0.858572	0.828393	25.4146	-0.0429129	0.858568	0.827343	25.4146	-0.0429129	0.85857	0.827234	25.4146	-0.0429129	0.858571	0.824056	25.4146	-0.0429129	0.85857	0.827343	25.4146	-0.0429129	0.858589	0.839879	25.4146	-0.0429129	0.858581	0.835236	25.4146	-0.0429129	0.858571	0.822751	25.4146	-0.0429129	0.85857	0.831282	25.4146	-0.0429129
sp|P33622|APOC3_MOUSE	0	0	0	FALSE	0.0779152	0.831696	0.821875	23.3876	0.0780694	0.831361	0.817668	23.3877	0.0779152	0.831694	0.822634	23.3876	0.0780694	0.83136	0.822697	23.3877	0.0780694	0.831362	0.82221	23.3877	0.0780694	0.831363	0.818962	23.3877	0.0780694	0.831362	0.822228	23.3877	0.074683	0.838074	0.837052	23.3886	0.0789016	0.829919	0.830864	23.387	0.0780694	0.83136	0.817664	23.3877	0.0779539	0.831614	0.825609	23.3876	0.0789016
sp|P34022|RANG_MOUSE	0	0	0	FALSE	0.233637	0.2629	0.65088	25.0401	0.233637	0.262913	0.64807	25.0401	0.233637	0.262917	0.652349	25.0401	0.233637	0.262898	0.651678	25.0401	0.233637	0.262902	0.65168	25.0401	0.233637	0.262906	0.649114	25.0401	0.233637	0.262904	0.651692	25.0401	0.233637	0.262962	0.65905	25.0401	0.233637	0.262944	0.657738	25.0401	0.233637	0.262913	0.64806	25.0401	0.233637	0.262911	0.65569	25.0401	0.233637
sp|P34884|MIF_MOUSE	0	0	0	FALSE	-0.969062	0.0323819	0.413412	22.9963	-0.96907	0.0323896	0.411143	22.9964	-0.969062	0.0323783	0.413791	22.9963	-0.96907	0.0323884	0.413399	22.9964	-0.96907	0.0323912	0.413418	22.9964	-0.96907	0.0323926	0.411801	22.9964	-0.96907	0.0323908	0.413427	22.9964	-0.971215	0.032324	0.419308	22.995	-0.968848	0.0325162	0.417536	22.996	-0.96907	0.0323884	0.411132	22.9964	-0.969062	0.0323781	0.415039	22.9963	-0.968764
sp|P34914|HYES_MOUSE	0	0	0	FALSE	0.00773278	0.969532	0.844141	27.9257	0.00773278	0.969533	0.839057	27.9257	0.00773278	0.969533	0.844905	27.9257	0.00773278	0.969532	0.844162	27.9257	0.00773278	0.969532	0.844141	27.9257	0.00773278	0.969532	0.840384	27.9257	0.00773278	0.969532	0.84416	27.9257	0.00773278	0.969536	0.855112	27.9257	0.00773278	0.969534	0.852339	27.9257	0.00773278	0.969533	0.839054	27.9257	0.00773278	0.969532	0.847058	27.9257	0.00773278
sp|P34928|APOC1_MOUSE	0	0	0	FALSE	-0.158492	0.452091	0.730945	24.3054	-0.158492	0.452103	0.726904	24.3054	-0.158549	0.45216	0.731657	24.3053	-0.158492	0.452089	0.730953	24.3054	-0.158492	0.452092	0.730947	24.3054	-0.158492	0.452096	0.728064	24.3054	-0.158492	0.452094	0.730962	24.3054	-0.158549	0.452203	0.742049	24.3053	-0.158492	0.452132	0.738599	24.3054	-0.158492	0.452103	0.726897	24.3054	-0.158492	0.4521	0.733826	24.3054	-0.158549
sp|P35235|PTN11_MOUSE	0	0	0	FALSE	0.109872	0.598917	0.759805	22.2254	0.109872	0.598927	0.755344	22.2254	0.109872	0.59893	0.760568	22.2254	0.109872	0.598916	0.759551	22.2254	0.109872	0.598918	0.759538	22.2254	0.109872	0.598921	0.75654	22.2254	0.109872	0.59892	0.759555	22.2254	0.0996965	0.629869	0.784856	22.2269	0.113693	0.586928	0.76319	22.2246	0.109872	0.598927	0.755339	22.2254	0.109872	0.598925	0.762969	22.2254	0.113693
sp|P35278|RAB5C_MOUSE	0	0	0	FALSE	0.11734	0.697723	0.795819	24.8874	0.11734	0.697724	0.791691	24.8874	0.11734	0.697722	0.796543	24.8874	0.11734	0.69772	0.796101	24.8874	0.11734	0.697724	0.796085	24.8874	0.11734	0.697726	0.792942	24.8874	0.11734	0.697723	0.796103	24.8874	0.11734	0.697766	0.808527	24.8874	0.11734	0.697747	0.801773	24.8874	0.11734	0.697723	0.791687	24.8874	0.11734	0.697721	0.798971	24.8874	0.11734
sp|P35279|RAB6A_MOUSE	0	0	0	FALSE	0.108854	0.580751	0.758601	24.4184	0.108854	0.580763	0.754587	24.4184	0.108854	0.580768	0.759311	24.4184	0.108854	0.58075	0.758756	24.4184	0.108854	0.580752	0.758863	24.4184	0.108854	0.580755	0.755739	24.4184	0.108854	0.580754	0.758758	24.4184	0.108854	0.580798	0.771229	24.4184	0.108854	0.580786	0.76319	24.4184	0.108854	0.580764	0.754591	24.4184	0.108854	0.580762	0.761621	24.4184	0.108854
sp|P35282|RAB21_MOUSE	0	0	0	FALSE	-0.0592986	0.850244	0.827636	23.1323	-0.059338	0.850153	0.822755	23.1323	-0.0592986	0.850244	0.828393	23.1323	-0.059338	0.850151	0.827343	23.1323	-0.0592854	0.850278	0.827234	23.1323	-0.059338	0.850154	0.824056	23.1323	-0.059338	0.850152	0.827343	23.1323	-0.0613057	0.845568	0.839094	23.1322	-0.0596495	0.849617	0.835236	23.1316	-0.059338	0.850152	0.822751	23.1323	-0.0595062	0.849732	0.831282	23.1321	-0.0610359
sp|P35293|RAB18_MOUSE	0	0	0	FALSE	0.448116	0.498244	0.751851	23.591	0.448116	0.498238	0.747644	23.591	0.448116	0.498231	0.752859	23.591	0.448116	0.498237	0.75181	23.591	0.448116	0.498244	0.751802	23.591	0.448116	0.498248	0.748836	23.591	0.448116	0.498243	0.751817	23.591	0.443285	0.502273	0.764343	23.5923	0.451242	0.495177	0.758367	23.5911	0.448116	0.498235	0.747637	23.591	0.448238	0.498123	0.754777	23.5909	0.451242
sp|P35486|ODPA_MOUSE	0	0	0	FALSE	-0.00813802	0.951635	0.843504	27.3981	-0.00813802	0.95164	0.838538	27.3981	-0.00813802	0.951642	0.844268	27.3981	-0.00813802	0.951636	0.843645	27.3981	-0.00813802	0.951636	0.843505	27.3981	-0.00813802	0.951636	0.839862	27.3981	-0.00813802	0.951636	0.843644	27.3981	-0.00813802	0.951639	0.854844	27.3981	-0.00813802	0.951641	0.852339	27.3981	-0.00813802	0.95164	0.838535	27.3981	-0.00813802	0.95164	0.846844	27.3981	-0.00813802
sp|P35505|FAAA_MOUSE	0	0	0	FALSE	0.274396	0.0649023	0.498166	26.7807	0.274396	0.0649217	0.497765	26.7807	0.274396	0.0649312	0.498839	26.7807	0.274396	0.0649047	0.50041	26.7807	0.274396	0.064904	0.500393	26.7807	0.274396	0.0649062	0.496227	26.7807	0.274396	0.0649072	0.500429	26.7807	0.274396	0.0649274	0.501035	26.7807	0.274396	0.0649309	0.505367	26.7807	0.274396	0.064924	0.49778	26.7807	0.274396	0.0649236	0.502526	26.7807	0.274396
sp|P35550|FBRL_MOUSE	0	0	0	FALSE	-0.528586	0.0277229	0.412173	24.7596	-0.528586	0.0277255	0.41051	24.7596	-0.528586	0.0277259	0.412749	24.7596	-0.528586	0.0277217	0.412758	24.7596	-0.528586	0.0277233	0.412179	24.7596	-0.528586	0.0277246	0.411161	24.7596	-0.528586	0.0277236	0.412785	24.7596	-0.528586	0.0277443	0.416895	24.7596	-0.528586	0.0277365	0.417536	24.7596	-0.528586	0.0277252	0.4105	24.7596	-0.528586	0.0277243	0.412913	24.7596	-0.528586
sp|P35564|CALX_MOUSE	0	0	0	FALSE	-0.0559454	0.606755	0.759805	27.6024	-0.0559454	0.606808	0.755344	27.6024	-0.0559454	0.606838	0.760568	27.6024	-0.0559454	0.606766	0.759551	27.6024	-0.0559454	0.606759	0.759538	27.6024	-0.0559454	0.606762	0.75654	27.6024	-0.0559454	0.606768	0.759555	27.6024	-0.0559454	0.606767	0.773299	27.6024	-0.0559454	0.606802	0.765039	27.6024	-0.0559454	0.606817	0.755339	27.6024	-0.0559454	0.606818	0.762969	27.6024	-0.0559454
sp|P35700|PRDX1_MOUSE	0	0	0	FALSE	-0.0674501	0.586606	0.759805	28.3497	-0.0674501	0.586647	0.755344	28.3497	-0.0674501	0.586669	0.760568	28.3497	-0.0674501	0.586613	0.759551	28.3497	-0.0674501	0.586609	0.759538	28.3497	-0.0674501	0.586612	0.75654	28.3497	-0.0674501	0.586616	0.759555	28.3497	-0.0674501	0.586629	0.772071	28.3497	-0.0674501	0.58665	0.76319	28.3497	-0.0674501	0.586653	0.755339	28.3497	-0.0674501	0.586653	0.762969	28.3497	-0.0674501
sp|P35762|CD81_MOUSE	0	0	0	FALSE	-1.1791	0.0544785	0.489654	21.3449	-1.1791	0.0544755	0.48946	21.3449	-1.1791	0.0544717	0.490037	21.3449	-1.1791	0.0544746	0.492182	21.3449	-1.1791	0.0544788	0.494785	21.3449	-1.1791	0.0544807	0.48774	21.3449	-1.1791	0.054478	0.492211	21.3449	-1.18827	0.0526915	0.492267	21.3445	-1.16427	0.0577709	0.503443	21.3476	-1.1791	0.0544736	0.489441	21.3449	-1.1791	0.0544717	0.494093	21.3449	-1.16409
sp|P35922|FMR1_MOUSE	0	0	0	FALSE	-0.349038	0.663166	0.783643	25.3844	-0.348867	0.663281	0.77945	25.3845	-0.349038	0.663156	0.784341	25.3844	-0.348867	0.66328	0.783798	25.3845	-0.348867	0.663286	0.783785	25.3845	-0.348867	0.663288	0.78069	25.3845	-0.348867	0.663285	0.783801	25.3845	-0.34905	0.663285	0.799143	25.3842	-0.348874	0.663373	0.789886	25.3843	-0.348867	0.663278	0.779444	25.3845	-0.348874	0.663339	0.787108	25.3843	-0.348874
sp|P35979|RL12_MOUSE	0	0	0	FALSE	-0.0366661	0.862713	0.828588	27.8271	-0.0366661	0.862716	0.823619	27.8271	-0.0366661	0.862717	0.82934	27.8271	-0.0366661	0.862712	0.82821	27.8271	-0.0366661	0.862713	0.828191	27.8271	-0.0366661	0.862714	0.824919	27.8271	-0.0366661	0.862714	0.82821	27.8271	-0.0366661	0.86273	0.840823	27.8271	-0.0366661	0.862725	0.835639	27.8271	-0.0366661	0.862716	0.823616	27.8271	-0.0366661	0.862716	0.831933	27.8271	-0.0366661
sp|P35980|RL18_MOUSE	0	0	0	FALSE	-0.269856	0.0738109	0.517554	26.5241	-0.269856	0.0738309	0.516869	26.5241	-0.269856	0.0738407	0.51815	26.5241	-0.269856	0.0738132	0.517568	26.5241	-0.269856	0.0738127	0.517564	26.5241	-0.269856	0.073815	0.515535	26.5241	-0.269856	0.0738159	0.517589	26.5241	-0.269856	0.0738386	0.523067	26.5241	-0.269856	0.0738413	0.530576	26.5241	-0.269856	0.0738332	0.516873	26.5241	-0.269856	0.0738327	0.521797	26.5241	-0.269856
sp|P36371|TAP2_MOUSE	0	0	0	FALSE	-0.365776	0.0551037	0.492721	23.9332	-0.365731	0.0551217	0.492699	23.9332	-0.365908	0.0550386	0.492584	23.9331	-0.365731	0.0551123	0.495364	23.9332	-0.365731	0.0551137	0.495451	23.9332	-0.365731	0.0551157	0.490881	23.9332	-0.365731	0.055115	0.495387	23.9332	-0.3659	0.0552511	0.498518	23.933	-0.365776	0.0551267	0.503443	23.9332	-0.365731	0.0551221	0.492701	23.9332	-0.365776	0.0551121	0.497311	23.9332	-0.365974
sp|P36536|SAR1A_MOUSE	0	0	0	FALSE	-0.223134	0.530362	0.753046	22.8452	-0.22326	0.530172	0.748939	22.8453	-0.223134	0.530357	0.753853	22.8452	-0.22326	0.530167	0.753074	22.8453	-0.22325	0.530189	0.753051	22.8453	-0.22326	0.530176	0.750079	22.8453	-0.22326	0.530172	0.753077	22.8453	-0.227179	0.523832	0.764343	22.8453	-0.2208	0.533926	0.760216	22.8463	-0.22326	0.530169	0.748944	22.8453	-0.223205	0.530217	0.756152	22.8452	-0.2208
sp|P36993|PPM1B_MOUSE	0	0	0	FALSE	1.15889	0.00199319	0.172879	23.0512	1.1588	0.00199594	0.172161	23.0512	1.15889	0.00199294	0.173013	23.0512	1.1588	0.00199572	0.173102	23.0512	1.1588	0.00199603	0.173125	23.0512	1.1588	0.0019962	0.172455	23.0512	1.1588	0.001996	0.173126	23.0512	1.15561	0.00205786	0.172414	23.0522	1.16221	0.00198799	0.191553	23.0499	1.1588	0.00199581	0.172149	23.0512	1.15913	0.00198682	0.173008	23.0513	1.162
sp|P37040|NCPR_MOUSE	0	0	0	FALSE	0.228996	0.0862494	0.540062	27.862	0.228996	0.0862788	0.53725	27.862	0.228996	0.0862941	0.540365	27.862	0.228996	0.0862541	0.540103	27.862	0.228996	0.0862518	0.540077	27.862	0.228996	0.0862544	0.537958	27.862	0.228996	0.0862567	0.540118	27.862	0.228996	0.0862735	0.549533	27.862	0.228996	0.0862851	0.546485	27.862	0.228996	0.0862828	0.537272	27.862	0.228996	0.0862829	0.542397	27.862	0.228996
sp|P37804|TAGL_MOUSE	0	0	0	FALSE	0.0552663	0.897014	0.836704	27.7101	0.0552663	0.897013	0.83153	27.7101	0.0552663	0.897012	0.837468	27.7101	0.0552663	0.897013	0.836614	27.7101	0.0552663	0.897014	0.836594	27.7101	0.0552663	0.897015	0.833288	27.7101	0.0552663	0.897014	0.836613	27.7101	0.0552663	0.89703	0.848248	27.7101	0.0552663	0.897022	0.843375	27.7101	0.0552663	0.897013	0.831527	27.7101	0.0552663	0.897012	0.839596	27.7101	0.0552663
sp|P38060|HMGCL_MOUSE	0	0	0	FALSE	-0.247467	0.489277	0.749954	23.3336	-0.247467	0.489276	0.745822	23.3336	-0.247599	0.488993	0.751194	23.3335	-0.247467	0.489271	0.749968	23.3336	-0.247467	0.489277	0.749957	23.3336	-0.247467	0.489281	0.746999	23.3336	-0.247467	0.489277	0.749975	23.3336	-0.248999	0.486724	0.761427	23.3333	-0.247062	0.489843	0.756559	23.3337	-0.247467	0.489273	0.745818	23.3336	-0.247391	0.489428	0.752929	23.3335	-0.247194
sp|P38647|GRP75_MOUSE	0	0	0	FALSE	0.108726	0.602487	0.759805	29.4445	0.108726	0.602497	0.755344	29.4445	0.108726	0.6025	0.760568	29.4445	0.108726	0.602485	0.759551	29.4445	0.108726	0.602488	0.759538	29.4445	0.108726	0.602491	0.75654	29.4445	0.108726	0.60249	0.759555	29.4445	0.108726	0.602534	0.773299	29.4445	0.108726	0.60252	0.765039	29.4445	0.108726	0.602497	0.755339	29.4445	0.108726	0.602495	0.762969	29.4445	0.108726
sp|P39053|DYN1_MOUSE	0	0	0	FALSE	-0.23034	0.300646	0.669689	23.036	-0.230408	0.30067	0.665992	23.0362	-0.23034	0.300659	0.672015	23.036	-0.230408	0.300657	0.669693	23.0362	-0.230408	0.300661	0.670552	23.0362	-0.230408	0.300665	0.667911	23.0362	-0.230408	0.300662	0.670566	23.0362	-0.232801	0.296433	0.678227	23.0361	-0.229723	0.301939	0.681389	23.0362	-0.230408	0.30067	0.66684	23.0362	-0.230403	0.300506	0.673292	23.036	-0.229723
sp|P39054|DYN2_MOUSE	0	0	0	FALSE	-0.00197819	0.98909	0.85004	24.9337	-0.00197819	0.98909	0.845238	24.9337	-0.00197819	0.989091	0.850703	24.9337	-0.00197819	0.98909	0.849954	24.9337	-0.00197819	0.98909	0.850339	24.9337	-0.00197819	0.98909	0.846574	24.9337	-0.00197819	0.98909	0.850358	24.9337	-0.00197819	0.989091	0.860782	24.9337	-0.00197819	0.989091	0.857478	24.9337	-0.00197819	0.989091	0.845235	24.9337	-0.00197819	0.989091	0.853299	24.9337	-0.00197819
sp|P39061|COIA1_MOUSE	0	0	0	FALSE	-0.0545313	0.812053	0.820289	25.1601	-0.0545313	0.812057	0.816369	25.1601	-0.0545313	0.812057	0.821166	25.1601	-0.0545313	0.812052	0.820924	25.1601	-0.0545313	0.812054	0.820907	25.1601	-0.0545313	0.812055	0.817664	25.1601	-0.0545313	0.812054	0.820925	25.1601	-0.0545313	0.812078	0.83215	25.1601	-0.0545313	0.812069	0.827159	25.1601	-0.0545313	0.812056	0.816365	25.1601	-0.0545313	0.812055	0.823555	25.1601	-0.0545313
sp|P39447|ZO1_MOUSE	0	0	0	FALSE	-0.0534994	0.869645	0.830708	22.5793	-0.0537505	0.869098	0.825879	22.5795	-0.0534994	0.869644	0.83146	22.5793	-0.0537505	0.869096	0.830481	22.5795	-0.0537505	0.869098	0.830461	22.5795	-0.0537505	0.869099	0.82718	22.5795	-0.0537505	0.869098	0.83048	22.5795	-0.0561039	0.863748	0.840823	22.5784	-0.0509719	0.87587	0.840262	22.5791	-0.0537505	0.869097	0.825877	22.5795	-0.0534994	0.869644	0.833996	22.5793	-0.0509719
sp|P40124|CAP1_MOUSE	0	0	0	FALSE	-0.389035	0.0370507	0.424882	27.3732	-0.389035	0.0370582	0.422635	27.3732	-0.389035	0.0370612	0.425465	27.3732	-0.389035	0.0370505	0.424864	27.3732	-0.389035	0.0370515	0.424886	27.3732	-0.389035	0.037053	0.420511	27.3732	-0.389035	0.0370526	0.424892	27.3732	-0.389035	0.0370733	0.428033	27.3732	-0.389035	0.0370687	0.431867	27.3732	-0.389035	0.0370586	0.422659	27.3732	-0.389035	0.0370578	0.42669	27.3732	-0.389035
sp|P40142|TKT_MOUSE	0	0	0	FALSE	-0.268008	0.343549	0.681881	30.0311	-0.268008	0.343553	0.678191	30.0311	-0.268008	0.343551	0.682613	30.0311	-0.268008	0.343544	0.681909	30.0311	-0.268008	0.343551	0.681888	30.0311	-0.268008	0.343554	0.679201	30.0311	-0.268008	0.343551	0.681916	30.0311	-0.268008	0.34362	0.689702	30.0311	-0.268008	0.34359	0.686152	30.0311	-0.268008	0.343551	0.678198	30.0311	-0.268008	0.343548	0.684667	30.0311	-0.268008
sp|P40240|CD9_MOUSE	1	1	0	FALSE	0.587403	0.0617176	0.498166	22.6831	0.587486	0.0617226	0.497765	22.6832	0.587403	0.0617165	0.498839	22.6831	0.587486	0.0617189	0.50041	22.6832	0.587486	0.0617225	0.500393	22.6832	0.587486	0.0617246	0.496227	22.6832	0.587486	0.0617223	0.500429	22.6832	0.810786	0.0358314	0.422398	22.58	0.592436	0.0600778	0.505367	22.6829	0.587486	0.0617213	0.49778	22.6832	0.587462	0.061657	0.502526	22.683	0.592287
sp|P40336|VP26A_MOUSE	0	0	0	FALSE	-0.181289	0.525713	0.753046	24.7405	-0.181289	0.525715	0.748939	24.7405	-0.181289	0.525714	0.753853	24.7405	-0.181289	0.525708	0.753074	24.7405	-0.181289	0.525714	0.753051	24.7405	-0.181289	0.525717	0.750079	24.7405	-0.181289	0.525714	0.753077	24.7405	-0.181289	0.525773	0.764343	24.7405	-0.181289	0.525748	0.760216	24.7405	-0.181289	0.525714	0.748944	24.7405	-0.181289	0.525711	0.756152	24.7405	-0.181289
sp|P40630|TFAM_MOUSE	0	0	0	FALSE	-0.112038	0.773182	0.809065	23.3044	-0.112089	0.773083	0.804615	23.3045	-0.112038	0.773178	0.809826	23.3044	-0.112089	0.773081	0.809089	23.3045	-0.112089	0.773084	0.809068	23.3045	-0.112089	0.773086	0.805872	23.3045	-0.112089	0.773084	0.809089	23.3045	-0.114074	0.769288	0.819306	23.3042	-0.111856	0.773717	0.817505	23.3039	-0.112089	0.773081	0.804615	23.3045	-0.112417	0.772471	0.81229	23.3042	-0.112462
sp|P40936|INMT_MOUSE	0	0	0	FALSE	0.179646	0.395722	0.696873	26.5034	0.179646	0.395734	0.692989	26.5034	0.179646	0.395738	0.697486	26.5034	0.179646	0.39572	0.696852	26.5034	0.179646	0.395723	0.69685	26.5034	0.179646	0.395727	0.694102	26.5034	0.179646	0.395725	0.696862	26.5034	0.179646	0.395783	0.708589	26.5034	0.179646	0.395765	0.705311	26.5034	0.179646	0.395734	0.69298	26.5034	0.179646	0.395732	0.699754	26.5034	0.179646
sp|P41105|RL28_MOUSE	0	0	0	FALSE	-0.201024	0.25917	0.649557	27.5381	-0.201024	0.259191	0.647081	27.5381	-0.201024	0.2592	0.650346	27.5381	-0.201024	0.25917	0.650639	27.5381	-0.201024	0.259172	0.650628	27.5381	-0.201024	0.259176	0.647129	27.5381	-0.201024	0.259175	0.64971	27.5381	-0.201024	0.259225	0.656522	27.5381	-0.201024	0.259216	0.65699	27.5381	-0.201024	0.259193	0.646147	27.5381	-0.201024	0.259191	0.653251	27.5381	-0.201024
sp|P41216|ACSL1_MOUSE	0	0	0	FALSE	0.296876	0.127956	0.578002	30.1645	0.296876	0.127969	0.574804	30.1645	0.296876	0.127974	0.578502	30.1645	0.296876	0.127955	0.577993	30.1645	0.296876	0.127958	0.578005	30.1645	0.296876	0.127961	0.575734	30.1645	0.296876	0.12796	0.578015	30.1645	0.296876	0.128004	0.589727	30.1645	0.296876	0.127992	0.585224	30.1645	0.296876	0.12797	0.574791	30.1645	0.296876	0.127968	0.580262	30.1645	0.296876
sp|P41241|CSK_MOUSE	0	0	0	FALSE	-0.208294	0.46995	0.741922	23.3164	-0.208488	0.469517	0.737676	23.3166	-0.208294	0.469951	0.742602	23.3164	-0.208488	0.46951	0.74178	23.3166	-0.208488	0.469515	0.741771	23.3166	-0.208488	0.469519	0.738845	23.3166	-0.208488	0.469515	0.741787	23.3166	-0.209575	0.467678	0.752837	23.3164	-0.208718	0.469491	0.748115	23.3162	-0.208488	0.469515	0.73767	23.3166	-0.208294	0.469948	0.744862	23.3164	-0.208535
sp|P42125|ECI1_MOUSE	0	0	0	FALSE	0.113497	0.425441	0.713742	27.1208	0.113497	0.425478	0.710024	27.1208	0.113497	0.425497	0.714481	27.1208	0.113497	0.425446	0.71392	27.1208	0.113497	0.425444	0.713747	27.1208	0.113497	0.425448	0.71108	27.1208	0.113497	0.425451	0.713924	27.1208	0.113497	0.425482	0.723596	27.1208	0.113497	0.425492	0.718539	27.1208	0.113497	0.425483	0.710033	27.1208	0.113497	0.425482	0.716637	27.1208	0.113497
sp|P42208|SEPT2_MOUSE	0	0	0	FALSE	-0.00536746	0.968169	0.843956	26.1139	-0.00536746	0.968171	0.838876	26.1139	-0.00536746	0.968173	0.844725	26.1139	-0.00536746	0.968169	0.843978	26.1139	-0.00536746	0.968169	0.843957	26.1139	-0.00536746	0.968169	0.8402	26.1139	-0.00536746	0.968169	0.843976	26.1139	-0.00536746	0.968171	0.854844	26.1139	-0.00536746	0.968172	0.852339	26.1139	-0.00536746	0.968172	0.838873	26.1139	-0.00536746	0.968172	0.847053	26.1139	-0.00536746
sp|P42225|STAT1_MOUSE	0	0	0	FALSE	-0.138455	0.361657	0.686121	25.8809	-0.138455	0.36169	0.682312	25.8809	-0.138455	0.361705	0.686747	25.8809	-0.138455	0.361661	0.686104	25.8809	-0.138455	0.36166	0.686099	25.8809	-0.138455	0.361664	0.683394	25.8809	-0.138455	0.361665	0.686114	25.8809	-0.138455	0.361704	0.692115	25.8809	-0.138455	0.361707	0.693221	25.8809	-0.138455	0.361693	0.682306	25.8809	-0.138455	0.361692	0.689418	25.8809	-0.138455
sp|P42227|STAT3_MOUSE	0	0	0	FALSE	-1.06468	0.0419436	0.451634	26.2827	-1.06464	0.0419333	0.448369	26.2827	-1.06468	0.0419385	0.450262	26.2827	-1.06464	0.0419322	0.451631	26.2827	-1.06468	0.0419439	0.451641	26.2827	-1.06464	0.0419373	0.447114	26.2827	-1.06464	0.041935	0.451656	26.2827	-1.06479	0.0419953	0.450538	26.2826	-1.06468	0.0419597	0.465065	26.2827	-1.06464	0.0419317	0.449177	26.2827	-1.06468	0.0419384	0.451149	26.2827	-1.0648
sp|P42567|EPS15_MOUSE	0	0	0	FALSE	-0.0581525	0.754532	0.804346	23.5915	-0.0592731	0.750097	0.799924	23.591	-0.0580746	0.754846	0.805105	23.5914	-0.0592731	0.750087	0.804369	23.591	-0.0592731	0.750088	0.804348	23.591	-0.0592731	0.75009	0.801171	23.591	-0.0592731	0.75009	0.80437	23.591	-0.0603715	0.745583	0.815964	23.5909	-0.0582041	0.754385	0.814529	23.5914	-0.0592731	0.750097	0.799924	23.591	-0.0582041	0.754371	0.807554	23.5914	-0.0582999
sp|P42669|PURA_MOUSE	0	0	0	FALSE	-0.0768226	0.555661	0.753046	24.2041	-0.0768226	0.555699	0.748939	24.2041	-0.0768226	0.55572	0.75387	24.2041	-0.0768226	0.555667	0.753074	24.2041	-0.0768226	0.555664	0.753051	24.2041	-0.0768226	0.555667	0.750079	24.2041	-0.0768226	0.55567	0.753077	24.2041	-0.0768226	0.555689	0.766629	24.2041	-0.0768226	0.555706	0.760216	24.2041	-0.0768226	0.555705	0.748944	24.2041	-0.0768226	0.555705	0.75668	24.2041	-0.0768226
sp|P42703|LIFR_MOUSE	1	1	0	FALSE	-0.526242	0.0437512	0.452429	22.149	-0.526242	0.0437536	0.448369	22.149	-0.526242	0.0437534	0.450262	22.149	-0.526242	0.0437493	0.452427	22.149	-0.526242	0.0437518	0.452436	22.149	-0.526242	0.0437534	0.448046	22.149	-0.526242	0.0437519	0.452452	22.149	-0.272349	0.387785	0.704838	22.029	-0.51725	0.0454754	0.465575	22.1516	-0.526242	0.043753	0.449971	22.149	-0.526242	0.0437517	0.451611	22.149	-0.51725
sp|P42932|TCPQ_MOUSE	0	0	0	FALSE	-0.162902	0.308672	0.67661	27.1944	-0.162902	0.308701	0.673118	27.1944	-0.162902	0.308715	0.678894	27.1944	-0.162902	0.308675	0.676857	27.1944	-0.162902	0.308675	0.677704	27.1944	-0.162902	0.308679	0.674188	27.1944	-0.162902	0.30868	0.677719	27.1944	-0.162902	0.308723	0.688916	27.1944	-0.162902	0.308722	0.686152	27.1944	-0.162902	0.308704	0.673111	27.1944	-0.162902	0.308703	0.679683	27.1944	-0.162902
sp|P43024|CX6A1_MOUSE	0	0	0	FALSE	0.237689	0.461766	0.737874	25.3684	0.237689	0.461767	0.733402	25.3684	0.237689	0.461764	0.7386	25.3684	0.237689	0.461761	0.737492	25.3684	0.237689	0.461767	0.737878	25.3684	0.237689	0.461771	0.734578	25.3684	0.237689	0.461767	0.7375	25.3684	0.237689	0.461834	0.750191	25.3684	0.237689	0.461803	0.74429	25.3684	0.237689	0.461765	0.733394	25.3684	0.237689	0.461762	0.740838	25.3684	0.237689
sp|P43025|TETN_MOUSE	0	0	0	FALSE	-0.203054	0.19811	0.611896	24.4083	-0.203054	0.198138	0.608539	24.4083	-0.203054	0.198151	0.611389	24.4083	-0.203054	0.198113	0.611903	24.4083	-0.203054	0.198113	0.611901	24.4083	-0.203054	0.198117	0.609494	24.4083	-0.203054	0.198117	0.611918	24.4083	-0.203054	0.198156	0.623692	24.4083	-0.203054	0.198156	0.620776	24.4083	-0.203054	0.198141	0.608525	24.4083	-0.203054	0.19814	0.615388	24.4083	-0.203054
sp|P43274|H14_MOUSE	0	0	0	FALSE	-0.16092	0.247873	0.641973	27.575	-0.16092	0.247912	0.638487	27.575	-0.16092	0.247933	0.641694	27.575	-0.16092	0.247879	0.641992	27.575	-0.16092	0.247876	0.64198	27.575	-0.16092	0.24788	0.638511	27.575	-0.16092	0.247883	0.641058	27.575	-0.16092	0.247913	0.647567	27.575	-0.16092	0.247925	0.651281	27.575	-0.16092	0.247918	0.637549	27.575	-0.16092	0.247917	0.644577	27.575	-0.16092
sp|P43275|H11_MOUSE	0	0	0	FALSE	-0.456632	0.0856124	0.540062	25.698	-0.456632	0.0856157	0.53725	25.698	-0.456632	0.0856151	0.540365	25.698	-0.456632	0.0856095	0.540103	25.698	-0.456632	0.0856132	0.540077	25.698	-0.456632	0.0856157	0.537958	25.698	-0.456632	0.0856134	0.540118	25.698	-0.456632	0.0856572	0.549533	25.698	-0.456632	0.0856392	0.546485	25.698	-0.456632	0.0856146	0.537272	25.698	-0.456632	0.0856127	0.542397	25.698	-0.456632
sp|P43276|H15_MOUSE	0	0	0	FALSE	0.155579	0.328449	0.681881	27.561	0.155579	0.328478	0.678191	27.561	0.155579	0.328491	0.682613	27.561	0.155579	0.328451	0.681909	27.561	0.155579	0.328451	0.681888	27.561	0.155579	0.328455	0.679201	27.561	0.155579	0.328456	0.681916	27.561	0.155579	0.328499	0.689702	27.561	0.155579	0.328498	0.686152	27.561	0.155579	0.328481	0.678198	27.561	0.155579	0.32848	0.684667	27.561	0.155579
sp|P43277|H13_MOUSE	0	0	0	FALSE	0.211905	0.227583	0.626689	29.6691	0.211905	0.227604	0.623296	29.6691	0.211905	0.227614	0.626367	29.6691	0.211905	0.227583	0.626709	29.6691	0.211905	0.227585	0.626696	29.6691	0.211905	0.227589	0.623245	29.6691	0.211905	0.227588	0.625733	29.6691	0.211905	0.227636	0.63684	29.6691	0.211905	0.227628	0.637944	29.6691	0.211905	0.227606	0.622317	29.6691	0.211905	0.227605	0.629412	29.6691	0.211905
sp|P45376|ALDR_MOUSE	0	0	0	FALSE	0.00935674	0.93554	0.842513	26.9929	0.00935674	0.935549	0.837374	26.9929	0.00935674	0.935553	0.843278	26.9929	0.00935674	0.935542	0.842477	26.9929	0.00935674	0.935541	0.842464	26.9929	0.00935674	0.935541	0.838698	26.9929	0.00935674	0.935542	0.842476	26.9929	0.00935674	0.935543	0.854844	26.9929	0.00935674	0.935548	0.850123	26.9929	0.00935674	0.93555	0.837371	26.9929	0.00935674	0.93555	0.845828	26.9929	0.00935674
sp|P45377|ALD2_MOUSE	0	0	0	FALSE	0.242689	0.186149	0.61001	24.3834	0.242689	0.186167	0.606717	24.3834	0.242689	0.186175	0.609167	24.3834	0.242689	0.186149	0.610019	24.3834	0.242689	0.186151	0.610003	24.3834	0.242689	0.186155	0.607604	24.3834	0.242689	0.186154	0.610032	24.3834	0.242689	0.186201	0.620045	24.3834	0.242689	0.186191	0.617274	24.3834	0.242689	0.186168	0.606725	24.3834	0.242689	0.186167	0.613372	24.3834	0.242689
sp|P45591|COF2_MOUSE	0	0	0	FALSE	0.456079	0.352038	0.682812	22.9346	0.456198	0.351938	0.679122	22.9347	0.456079	0.352027	0.683551	22.9346	0.456198	0.351936	0.682842	22.9347	0.456198	0.351943	0.682819	22.9347	0.456198	0.351947	0.680128	22.9347	0.456198	0.351942	0.682848	22.9347	0.450764	0.35681	0.691736	22.9355	0.459417	0.349145	0.68649	22.9341	0.456198	0.351935	0.679131	22.9347	0.456043	0.352067	0.685609	22.9345	0.459226
sp|P45878|FKBP2_MOUSE	0	0	0	FALSE	-0.104034	0.558139	0.754381	25.6142	-0.104034	0.558157	0.750292	25.6142	-0.104034	0.558164	0.755073	25.6142	-0.104034	0.558139	0.754474	25.6142	-0.104034	0.558141	0.754464	25.6142	-0.104034	0.558144	0.751486	25.6142	-0.104034	0.558144	0.754479	25.6142	-0.104034	0.558185	0.766629	25.6142	-0.104034	0.558177	0.760216	25.6142	-0.104034	0.558158	0.750285	25.6142	-0.104034	0.558157	0.757128	25.6142	-0.104034
sp|P45952|ACADM_MOUSE	0	0	0	FALSE	0.129665	0.30541	0.674035	28.4113	0.129665	0.305461	0.670568	28.4113	0.129665	0.305488	0.675678	28.4113	0.129665	0.305419	0.674245	28.4113	0.129665	0.305414	0.675086	28.4113	0.129665	0.305418	0.671571	28.4113	0.129665	0.305422	0.675113	28.4113	0.129665	0.305442	0.686344	28.4113	0.129665	0.305467	0.684938	28.4113	0.129665	0.305468	0.670573	28.4113	0.129665	0.305469	0.676835	28.4113	0.129665
sp|P46061|RAGP1_MOUSE	0	0	0	FALSE	-0.119176	0.605676	0.759805	22.9797	-0.119379	0.605121	0.755344	22.9798	-0.119176	0.605684	0.760568	22.9797	-0.119379	0.605111	0.759551	22.9798	-0.119379	0.605115	0.759538	22.9798	-0.119379	0.605118	0.75654	22.9798	-0.119379	0.605116	0.759555	22.9798	-0.123403	0.593545	0.772071	22.9798	-0.119001	0.606764	0.765039	22.9795	-0.119379	0.60512	0.755339	22.9798	-0.118516	0.607638	0.762969	22.9798	-0.118891
sp|P46412|GPX3_MOUSE	0	0	0	FALSE	0.10656	0.554877	0.753046	26.6971	0.10656	0.554894	0.748939	26.6971	0.10656	0.554901	0.75387	26.6971	0.10656	0.554877	0.753074	26.6971	0.10656	0.554879	0.753051	26.6971	0.10656	0.554882	0.750079	26.6971	0.10656	0.554881	0.753077	26.6971	0.10656	0.554924	0.766629	26.6971	0.10656	0.554915	0.760216	26.6971	0.10656	0.554895	0.748944	26.6971	0.10656	0.554894	0.75668	26.6971	0.10656
sp|P46460|NSF_MOUSE	0	0	0	FALSE	-0.0810742	0.593392	0.759805	24.6925	-0.0810742	0.593417	0.755344	24.6925	-0.0810742	0.593429	0.760568	24.6925	-0.0810742	0.593395	0.759551	24.6925	-0.0810742	0.593395	0.759538	24.6925	-0.0810742	0.593398	0.75654	24.6925	-0.0810742	0.593399	0.759555	24.6925	-0.0810742	0.593428	0.772071	24.6925	-0.0810742	0.593431	0.76319	24.6925	-0.0810742	0.59342	0.755339	24.6925	-0.0810742	0.593419	0.762969	24.6925	-0.0810742
sp|P46467|VPS4B_MOUSE	0	0	0	FALSE	0.070321	0.588485	0.759805	23.834	0.0702176	0.588985	0.755344	23.834	0.070192	0.58925	0.760568	23.8339	0.0702176	0.588954	0.759551	23.834	0.070321	0.588488	0.759538	23.834	0.0702176	0.588954	0.75654	23.834	0.0702176	0.588957	0.759555	23.834	0.0702794	0.588869	0.772071	23.8338	0.070321	0.588529	0.76319	23.834	0.0702176	0.58899	0.755339	23.834	0.070321	0.588528	0.762969	23.834	0.070192
sp|P46471|PRS7_MOUSE	0	0	0	FALSE	0.00509516	0.980145	0.848366	24.7907	0.00509516	0.980145	0.843261	24.7907	0.00509516	0.980146	0.849136	24.7907	0.00509516	0.980145	0.847965	24.7907	0.00509516	0.980145	0.848367	24.7907	0.00509516	0.980145	0.844593	24.7907	0.00509516	0.980145	0.848386	24.7907	0.00509516	0.980147	0.858392	24.7907	0.00509516	0.980147	0.855654	24.7907	0.00509516	0.980145	0.843258	24.7907	0.00509516	0.980145	0.851302	24.7907	0.00509516
sp|P46638|RB11B_MOUSE	0	0	0	FALSE	-0.159844	0.339057	0.681881	26.501	-0.159844	0.339083	0.678191	26.501	-0.159844	0.339094	0.682613	26.501	-0.159844	0.339059	0.681909	26.501	-0.159844	0.33906	0.681888	26.501	-0.159844	0.339064	0.679201	26.501	-0.159844	0.339064	0.681916	26.501	-0.159844	0.33911	0.689702	26.501	-0.159844	0.339106	0.686152	26.501	-0.159844	0.339085	0.678198	26.501	-0.159844	0.339084	0.684667	26.501	-0.159844
sp|P46664|PURA2_MOUSE	0	0	0	FALSE	-0.540449	0.00340292	0.234883	25.2749	-0.540449	0.00340431	0.233579	25.2749	-0.540449	0.00340489	0.235067	25.2749	-0.540449	0.00340293	0.234861	25.2749	-0.540449	0.00340307	0.234887	25.2749	-0.540449	0.00340333	0.233976	25.2749	-0.540449	0.00340328	0.234889	25.2749	-0.540449	0.00340666	0.217744	25.2749	-0.540449	0.00340602	0.252593	25.2749	-0.540449	0.00340441	0.233565	25.2749	-0.540449	0.00340429	0.235778	25.2749	-0.540449
sp|P46935|NEDD4_MOUSE	0	0	0	FALSE	0.324744	0.0295083	0.412173	26.5375	0.324744	0.0295201	0.41051	26.5375	0.324744	0.0295259	0.412749	26.5375	0.324744	0.0295098	0.412758	26.5375	0.324744	0.0295094	0.412179	26.5375	0.324744	0.0295107	0.411161	26.5375	0.324744	0.0295113	0.412785	26.5375	0.324744	0.0295235	0.416895	26.5375	0.324744	0.0295256	0.417536	26.5375	0.324744	0.0295215	0.4105	26.5375	0.324744	0.0295212	0.412913	26.5375	0.324744
sp|P46978|STT3A_MOUSE	0	0	0	FALSE	0.0709466	0.752412	0.804346	23.197	0.0709593	0.752406	0.799924	23.1971	0.0709466	0.752418	0.805105	23.197	0.0709593	0.7524	0.804369	23.1971	0.0710126	0.752207	0.804348	23.1971	0.0709593	0.752404	0.801171	23.1971	0.0709593	0.752403	0.80437	23.1971	0.0688929	0.759521	0.818679	23.1975	0.0708942	0.752742	0.814529	23.1968	0.0709593	0.752406	0.799924	23.1971	0.070741	0.753183	0.807554	23.1968	0.0710598
sp|P47199|QOR_MOUSE	0	0	0	FALSE	-0.0199914	0.957737	0.843956	22.2083	-0.0199635	0.957798	0.838866	22.2083	-0.0199914	0.957737	0.844714	22.2083	-0.0199635	0.957797	0.843969	22.2083	-0.0199635	0.957798	0.843957	22.2083	-0.0199635	0.957798	0.840191	22.2083	-0.0199635	0.957798	0.843968	22.2083	-0.028248	0.940213	0.854844	22.2082	-0.0160488	0.966111	0.852339	22.2077	-0.0199635	0.957797	0.838863	22.2083	-0.0199914	0.957737	0.847053	22.2083	-0.0160488
sp|P47738|ALDH2_MOUSE	0	0	0	FALSE	-0.0394535	0.792865	0.817097	30.0441	-0.0394535	0.792879	0.812619	30.0441	-0.0394535	0.792886	0.817892	30.0441	-0.0394535	0.792867	0.817126	30.0441	-0.0394535	0.792866	0.8171	30.0441	-0.0394535	0.792868	0.813873	30.0441	-0.0394535	0.792869	0.817125	30.0441	-0.0394535	0.792885	0.829742	30.0441	-0.0394535	0.792887	0.825397	30.0441	-0.0394535	0.792881	0.812622	30.0441	-0.0394535	0.792881	0.820375	30.0441	-0.0394535
sp|P47740|AL3A2_MOUSE	0	0	0	FALSE	0.16038	0.351745	0.682812	24.7083	0.16038	0.351768	0.679122	24.7083	0.16038	0.351778	0.683551	24.7083	0.16038	0.351746	0.682842	24.7083	0.16038	0.351747	0.682819	24.7083	0.16038	0.351751	0.680128	24.7083	0.16038	0.351751	0.682848	24.7083	0.16038	0.351799	0.690043	24.7083	0.16038	0.351792	0.688337	24.7083	0.16038	0.35177	0.679131	24.7083	0.16038	0.351768	0.685609	24.7083	0.16038
sp|P47753|CAZA1_MOUSE	0	0	0	FALSE	-0.27938	0.133003	0.581224	24.7138	-0.27938	0.133018	0.578185	24.7138	-0.27938	0.133024	0.581983	24.7138	-0.27938	0.133003	0.581303	24.7138	-0.27938	0.133005	0.581284	24.7138	-0.27938	0.133008	0.579001	24.7138	-0.27938	0.133007	0.581317	24.7138	-0.27938	0.133049	0.589727	24.7138	-0.27938	0.13304	0.592644	24.7138	-0.27938	0.133019	0.578197	24.7138	-0.27938	0.133018	0.58371	24.7138	-0.27938
sp|P47754|CAZA2_MOUSE	0	0	0	FALSE	-0.294139	0.0890626	0.540062	25.4817	-0.294139	0.0890781	0.53725	25.4817	-0.294139	0.0890849	0.540365	25.4817	-0.294139	0.0890632	0.540103	25.4817	-0.294139	0.0890642	0.540077	25.4817	-0.294139	0.0890667	0.537958	25.4817	-0.294139	0.0890666	0.540118	25.4817	-0.294139	0.0890986	0.549533	25.4817	-0.294139	0.0890941	0.547073	25.4817	-0.294139	0.0890794	0.537272	25.4817	-0.294139	0.0890783	0.542397	25.4817	-0.294139
sp|P47757|CAPZB_MOUSE	0	0	0	FALSE	-0.00451244	0.974356	0.847221	25.6936	-0.00451244	0.974358	0.842121	25.6936	-0.00451244	0.974359	0.847991	25.6936	-0.00451244	0.974356	0.847243	25.6936	-0.00451244	0.974356	0.847222	25.6936	-0.00451244	0.974356	0.843451	25.6936	-0.00451244	0.974357	0.847241	25.6936	-0.00451244	0.974358	0.857121	25.6936	-0.00451244	0.974359	0.855654	25.6936	-0.00451244	0.974358	0.842119	25.6936	-0.00451244	0.974358	0.850152	25.6936	-0.00451244
sp|P47791|GSHR_MOUSE	0	0	0	FALSE	-0.110981	0.632834	0.773078	24.8681	-0.110981	0.632841	0.769908	24.8681	-0.110981	0.632842	0.774333	24.8681	-0.110981	0.632832	0.774185	24.8681	-0.110981	0.632835	0.774171	24.8681	-0.110981	0.632838	0.771114	24.8681	-0.110981	0.632836	0.774189	24.8681	-0.110981	0.632881	0.786656	24.8681	-0.110981	0.632864	0.780478	24.8681	-0.110981	0.63284	0.76991	24.8681	-0.110981	0.632838	0.776696	24.8681	-0.110981
sp|P47802|MTX1_MOUSE	1	0	1	FALSE	0.257371	0.554697	0.753046	20.8872	0.257371	0.554694	0.748939	20.8872	0.257371	0.554689	0.75387	20.8872	0.257371	0.554691	0.753074	20.8872	0.257371	0.554697	0.753051	20.8872	0.257371	0.554701	0.750079	20.8872	0.257371	0.554696	0.753077	20.8872	0.240797	0.580219	0.771043	20.8872	0.183581	0.670807	0.794122	20.8394	0.257371	0.554691	0.748944	20.8872	0.257371	0.554688	0.75668	20.8872	0.182352
sp|P47811|MK14_MOUSE	0	0	0	FALSE	0.116054	0.692324	0.793766	21.7768	0.116054	0.692326	0.789813	21.7768	0.116054	0.692325	0.794486	21.7768	0.116054	0.692321	0.794219	21.7768	0.116054	0.692325	0.794205	21.7768	0.116054	0.692327	0.791069	21.7768	0.116054	0.692325	0.794222	21.7768	0.104309	0.722136	0.809064	21.7772	0.129075	0.658879	0.788842	21.7789	0.116054	0.692325	0.789808	21.7768	0.116054	0.692323	0.796908	21.7768	0.129075
sp|P47857|PFKAM_MOUSE	0	0	0	FALSE	0.267543	0.579764	0.758601	25.7927	0.267543	0.57976	0.754587	25.7927	0.267543	0.579755	0.759311	25.7927	0.267543	0.579758	0.758756	25.7927	0.267543	0.579764	0.758863	25.7927	0.267543	0.579767	0.755739	25.7927	0.267543	0.579763	0.758758	25.7927	0.267543	0.579824	0.771043	25.7927	0.267543	0.579794	0.76319	25.7927	0.267543	0.579758	0.754591	25.7927	0.267543	0.579755	0.761621	25.7927	0.267543
sp|P47911|RL6_MOUSE	0	0	0	FALSE	-0.280805	0.0375821	0.424882	28.3584	-0.280805	0.0375996	0.422635	28.3584	-0.280805	0.0376087	0.425465	28.3584	-0.280805	0.0375849	0.424864	28.3584	-0.280805	0.0375836	0.424886	28.3584	-0.280805	0.0375851	0.420511	28.3584	-0.280805	0.0375865	0.424892	28.3584	-0.280805	0.037597	0.428033	28.3584	-0.280805	0.0376037	0.431867	28.3584	-0.280805	0.037602	0.422659	28.3584	-0.280805	0.037602	0.42669	28.3584	-0.280805
sp|P47915|RL29_MOUSE	0	0	0	FALSE	0.00379576	0.990017	0.85004	24.7197	0.00379576	0.990018	0.845238	24.7197	0.00379576	0.990017	0.850703	24.7197	0.00379576	0.990017	0.849954	24.7197	0.00379576	0.990017	0.850339	24.7197	0.00379576	0.990018	0.846574	24.7197	0.00379576	0.990017	0.850358	24.7197	0.0038859	0.989784	0.860782	24.7197	0.00379576	0.990018	0.857603	24.7197	0.00379576	0.990017	0.845235	24.7197	0.00379576	0.990017	0.853299	24.7197	0.0038859
sp|P47934|CACP_MOUSE	0	0	0	FALSE	0.209162	0.199368	0.611936	26.6889	0.209162	0.199393	0.608539	26.6889	0.209162	0.199405	0.611389	26.6889	0.209162	0.19937	0.611929	26.6889	0.209162	0.19937	0.611938	26.6889	0.209162	0.199374	0.609531	26.6889	0.209162	0.199374	0.611947	26.6889	0.209162	0.199416	0.625418	26.6889	0.209162	0.199413	0.622419	26.6889	0.209162	0.199396	0.608525	26.6889	0.209162	0.199395	0.615388	26.6889	0.209162
sp|P47962|RL5_MOUSE	0	0	0	FALSE	0.432386	0.164935	0.601048	26.6828	0.432386	0.164936	0.595466	26.6828	0.432386	0.164933	0.601596	26.6828	0.432386	0.16493	0.598774	26.6828	0.432386	0.164936	0.59937	26.6828	0.432386	0.164939	0.596428	26.6828	0.432386	0.164935	0.598793	26.6828	0.432386	0.164998	0.612232	26.6828	0.432386	0.16497	0.612218	26.6828	0.432386	0.164934	0.595454	26.6828	0.432386	0.164931	0.603416	26.6828	0.432386
sp|P47963|RL13_MOUSE	0	0	0	FALSE	-0.0315031	0.840846	0.824254	27.333	-0.0315031	0.840856	0.819714	27.333	-0.0315031	0.840861	0.825019	27.333	-0.0315031	0.840847	0.824742	27.333	-0.0315031	0.840847	0.824256	27.333	-0.0315031	0.840848	0.820999	27.333	-0.0315031	0.840849	0.824276	27.333	-0.0315031	0.840862	0.837444	27.333	-0.0315031	0.840862	0.83306	27.333	-0.0315031	0.840857	0.819712	27.333	-0.0315031	0.840857	0.828467	27.333	-0.0315031
sp|P47964|RL36_MOUSE	0	0	0	FALSE	-0.251957	0.0622243	0.498166	25.4076	-0.251957	0.0622481	0.497765	25.4076	-0.251957	0.0622604	0.498839	25.4076	-0.251957	0.062228	0.50041	25.4076	-0.251957	0.0622262	0.500393	25.4076	-0.251957	0.0622284	0.496227	25.4076	-0.251957	0.0622302	0.500429	25.4076	-0.251957	0.0622448	0.501035	25.4076	-0.251957	0.0622538	0.505367	25.4076	-0.251957	0.0622513	0.49778	25.4076	-0.251957	0.0622513	0.502526	25.4076	-0.251957
sp|P47968|RPIA_MOUSE	0	0	0	FALSE	0.0286463	0.883055	0.833681	21.9566	0.0286463	0.883059	0.829101	21.9566	0.0286463	0.88306	0.834439	21.9566	0.0286463	0.883055	0.83372	21.9566	0.0286463	0.883055	0.8337	21.9566	0.0286463	0.883056	0.830406	21.9566	0.0286463	0.883056	0.83372	21.9566	0.0191741	0.922189	0.854844	21.957	0.0347915	0.858048	0.835236	21.9551	0.0286463	0.883059	0.829099	21.9566	0.0286463	0.883058	0.836983	21.9566	0.0347915
sp|P48024|EIF1_MOUSE	0	0	0	FALSE	-0.14976	0.81718	0.821875	26.0407	-0.14976	0.817177	0.817392	26.0407	-0.14976	0.817174	0.822634	26.0407	-0.14976	0.817177	0.822415	26.0407	-0.14976	0.81718	0.821924	26.0407	-0.14976	0.817181	0.818677	26.0407	-0.14976	0.817179	0.821944	26.0407	-0.149901	0.817068	0.832897	26.0406	-0.14976	0.817194	0.82865	26.0407	-0.14976	0.817176	0.817548	26.0407	-0.14976	0.817174	0.825609	26.0407	-0.149901
sp|P48025|KSYK_MOUSE	0	0	0	FALSE	-0.0453107	0.928802	0.842513	22.1994	-0.0453107	0.928802	0.837374	22.1994	-0.0453107	0.928801	0.843278	22.1994	-0.0453107	0.928801	0.842477	22.1994	-0.0453107	0.928802	0.842464	22.1994	-0.0453107	0.928803	0.838698	22.1994	-0.0453107	0.928802	0.842476	22.1994	-0.0529202	0.917118	0.853793	22.1984	-0.0420347	0.933932	0.850123	22.2	-0.0453107	0.928801	0.837371	22.1994	-0.0453107	0.928801	0.845828	22.1994	-0.0420347
sp|P48036|ANXA5_MOUSE	0	0	0	FALSE	0.119658	0.415126	0.70488	28.8876	0.119658	0.41516	0.700309	28.8876	0.119658	0.415177	0.705523	28.8876	0.119658	0.41513	0.704201	28.8876	0.119658	0.415129	0.704194	28.8876	0.119658	0.415133	0.701417	28.8876	0.119658	0.415134	0.70421	28.8876	0.119658	0.415169	0.715981	28.8876	0.119658	0.415176	0.710019	28.8876	0.119658	0.415164	0.700303	28.8876	0.119658	0.415164	0.707468	28.8876	0.119658
sp|P48193|EPB41_MOUSE	0	0	0	FALSE	0.224324	0.415689	0.70488	22.5646	0.224324	0.415693	0.700309	22.5646	0.224324	0.415692	0.705523	22.5646	0.224324	0.415685	0.704201	22.5646	0.224324	0.41569	0.704194	22.5646	0.224324	0.415694	0.701417	22.5646	0.224324	0.415691	0.70421	22.5646	0.219514	0.42586	0.723596	22.5648	0.230318	0.402517	0.706304	22.566	0.224324	0.415691	0.700303	22.5646	0.225058	0.414326	0.707468	22.5649	0.230318
sp|P48428|TBCA_MOUSE	0	0	0	FALSE	-0.361762	0.362149	0.686121	22.8777	-0.361848	0.36207	0.682312	22.8777	-0.361762	0.362141	0.686747	22.8777	-0.361848	0.362066	0.686104	22.8777	-0.361767	0.362158	0.686099	22.8777	-0.361848	0.362078	0.683394	22.8777	-0.361848	0.362073	0.686114	22.8777	-0.364412	0.359495	0.691736	22.8766	-0.360148	0.364392	0.693221	22.8779	-0.361848	0.362067	0.682306	22.8777	-0.361724	0.36219	0.689418	22.8777	-0.360066
sp|P48678|LMNA_MOUSE	0	0	0	FALSE	0.00126223	0.99167	0.85004	29.5131	0.00126223	0.991671	0.845293	29.5131	0.00126223	0.991672	0.850758	29.5131	0.00126223	0.991671	0.850009	29.5131	0.00126223	0.991671	0.850339	29.5131	0.00126223	0.991671	0.84663	29.5131	0.00126223	0.991671	0.850358	29.5131	0.00126223	0.991671	0.861197	29.5131	0.00126223	0.991671	0.858016	29.5131	0.00126223	0.991672	0.84529	29.5131	0.00126223	0.991672	0.853354	29.5131	0.00126223
sp|P48758|CBR1_MOUSE	0	0	0	FALSE	0.0148222	0.901859	0.837923	25.364	0.0148222	0.901871	0.83278	25.364	0.0148222	0.901877	0.838688	25.364	0.0148222	0.901861	0.837869	25.364	0.0148222	0.90186	0.83785	25.364	0.0148222	0.901861	0.834094	25.364	0.0148222	0.901862	0.837869	25.364	0.0148222	0.901865	0.850797	25.364	0.0148222	0.901871	0.845938	25.364	0.0148222	0.901872	0.832777	25.364	0.0148222	0.901873	0.840796	25.364	0.0148222
sp|P48771|CX7A2_MOUSE	0	0	0	FALSE	-0.0155736	0.93165	0.842513	24.1156	-0.0155736	0.931653	0.837374	24.1156	-0.0160704	0.929419	0.843278	24.1158	-0.0155736	0.93165	0.842477	24.1156	-0.0155736	0.93165	0.842464	24.1156	-0.0155736	0.931651	0.838698	24.1156	-0.0155736	0.931651	0.842476	24.1156	-0.0160704	0.929423	0.854844	24.1158	-0.0155736	0.931657	0.850123	24.1156	-0.0155736	0.931653	0.837371	24.1156	-0.0155736	0.931653	0.845828	24.1156	-0.0160704
sp|P48774|GSTM5_MOUSE	0	0	0	FALSE	0.194364	0.245135	0.641126	22.6652	0.194364	0.24516	0.637731	22.6652	0.194364	0.245172	0.640967	22.6652	0.194364	0.245137	0.64117	22.6652	0.194364	0.245138	0.641138	22.6652	0.194364	0.245142	0.637654	22.6652	0.194364	0.245142	0.640213	22.6652	0.190287	0.25503	0.655049	22.6653	0.196908	0.239945	0.647449	22.6656	0.194364	0.245163	0.636791	22.6652	0.195022	0.244426	0.643208	22.6655	0.196908
sp|P48962|ADT1_MOUSE	0	0	0	FALSE	0.197853	0.501333	0.751851	26.3716	0.197853	0.501335	0.747644	26.3716	0.197853	0.501333	0.752981	26.3716	0.197853	0.501329	0.75181	26.3716	0.197853	0.501334	0.751802	26.3716	0.197853	0.501338	0.748836	26.3716	0.197853	0.501334	0.751817	26.3716	0.197853	0.501396	0.764343	26.3716	0.197853	0.501369	0.760175	26.3716	0.197853	0.501334	0.747637	26.3716	0.197853	0.501331	0.754777	26.3716	0.197853
sp|P49138|MAPK2_MOUSE	0	0	0	FALSE	-0.516435	0.410282	0.704031	23.1216	-0.516812	0.40989	0.700085	23.1214	-0.516965	0.409849	0.705022	23.1219	-0.516812	0.409888	0.70398	23.1214	-0.516812	0.409896	0.703974	23.1214	-0.516812	0.4099	0.701198	23.1214	-0.516812	0.409894	0.703989	23.1214	-0.519968	0.408142	0.71325	23.1205	-0.515108	0.410992	0.70812	23.1219	-0.516812	0.409886	0.700079	23.1214	-0.516199	0.410493	0.706223	23.1215	-0.515711
sp|P49182|HEP2_MOUSE	0	0	0	FALSE	0.0985939	0.691548	0.793766	25.607	0.0985939	0.691552	0.789813	25.607	0.0985939	0.691552	0.794479	25.607	0.0985939	0.691546	0.794196	25.607	0.0985939	0.691549	0.794175	25.607	0.0985939	0.691551	0.791039	25.607	0.0985939	0.691549	0.794197	25.607	0.0985939	0.691589	0.808527	25.607	0.0985939	0.691573	0.800635	25.607	0.0985939	0.691551	0.789808	25.607	0.0985939	0.69155	0.796908	25.607	0.0985939
sp|P49290|PERE_MOUSE	0	0	0	FALSE	-0.04	0.823143	0.821875	25.5941	-0.04	0.82315	0.817392	25.5941	-0.04	0.823153	0.822634	25.5941	-0.04	0.823143	0.822415	25.5941	-0.04	0.823143	0.821924	25.5941	-0.04	0.823145	0.818677	25.5941	-0.04	0.823145	0.821944	25.5941	-0.04	0.823163	0.833424	25.5941	-0.04	0.823159	0.829767	25.5941	-0.04	0.823151	0.817548	25.5941	-0.04	0.82315	0.825609	25.5941	-0.04
sp|P49300|CLC10_MOUSE	0	0	0	FALSE	-0.0554394	0.551549	0.753046	25.3516	-0.0554394	0.551632	0.748939	25.3516	-0.0554394	0.551679	0.75387	25.3516	-0.0554394	0.551568	0.753074	25.3516	-0.0554394	0.551554	0.753051	25.3516	-0.0554394	0.551558	0.750079	25.3516	-0.0554394	0.551569	0.753077	25.3516	-0.0554394	0.551542	0.766629	25.3516	-0.0554394	0.551609	0.760216	25.3516	-0.0554394	0.551646	0.748944	25.3516	-0.0554394	0.551649	0.75668	25.3516	-0.0554394
sp|P49312|ROA1_MOUSE	0	0	0	FALSE	-0.195019	0.177067	0.602767	25.8546	-0.195019	0.1771	0.598297	25.8546	-0.195019	0.177116	0.603375	25.8546	-0.195019	0.177071	0.601599	25.8546	-0.195019	0.177069	0.601599	25.8546	-0.195019	0.177073	0.599234	25.8546	-0.195019	0.177075	0.601616	25.8546	-0.195019	0.177105	0.615005	25.8546	-0.195019	0.177113	0.612218	25.8546	-0.195019	0.177104	0.598292	25.8546	-0.195019	0.177103	0.605168	25.8546	-0.195019
sp|P49442|INPP_MOUSE	0	0	0	FALSE	0.115442	0.522646	0.753046	21.6331	0.115442	0.522663	0.748939	21.6331	0.115442	0.522671	0.753853	21.6331	0.115442	0.522646	0.753074	21.6331	0.115442	0.522648	0.753051	21.6331	0.115442	0.522651	0.750079	21.6331	0.115442	0.52265	0.753077	21.6331	0.102457	0.569775	0.768834	21.6334	0.12219	0.499509	0.760175	21.6307	0.115442	0.522665	0.748944	21.6331	0.115442	0.522663	0.756152	21.6331	0.12219
sp|P49443|PPM1A_MOUSE	0	0	0	FALSE	0.0229454	0.964565	0.843956	22.9276	0.0230761	0.964364	0.838866	22.9276	0.0230232	0.964442	0.844714	22.9275	0.0230761	0.964364	0.843969	22.9276	0.0230761	0.964365	0.843957	22.9276	0.0230761	0.964365	0.840191	22.9276	0.0230761	0.964365	0.843968	22.9276	0.0176008	0.972771	0.856622	22.9282	0.0239625	0.963058	0.852339	22.9265	0.0230761	0.964364	0.838863	22.9276	0.0229485	0.964559	0.847053	22.9275	0.0238938
sp|P49710|HCLS1_MOUSE	0	0	0	FALSE	-0.168494	0.517332	0.753046	23.9664	-0.168422	0.51739	0.748939	23.9665	-0.168494	0.517337	0.753853	23.9664	-0.168422	0.517381	0.753074	23.9665	-0.168356	0.517582	0.753051	23.9665	-0.168422	0.51739	0.750079	23.9665	-0.168422	0.517387	0.753077	23.9665	-0.168659	0.517019	0.764343	23.9664	-0.168494	0.517368	0.760216	23.9664	-0.168422	0.517388	0.748944	23.9665	-0.168494	0.517333	0.756152	23.9664	-0.168646
sp|P49722|PSA2_MOUSE	0	0	0	FALSE	0.0361265	0.847509	0.82733	25.6664	0.0361265	0.847515	0.822755	25.6664	0.0361265	0.847517	0.828088	25.6664	0.0361265	0.847509	0.827343	25.6664	0.0361265	0.84751	0.827234	25.6664	0.0361265	0.847511	0.824056	25.6664	0.0361265	0.847511	0.827343	25.6664	0.0361265	0.847528	0.839152	25.6664	0.0361265	0.847524	0.835236	25.6664	0.0361265	0.847515	0.822751	25.6664	0.0361265	0.847515	0.83108	25.6664	0.0361265
sp|P49817|CAV1_MOUSE	0	0	0	FALSE	0.426846	0.0444652	0.452429	28.6134	0.426846	0.0444709	0.448369	28.6134	0.426846	0.0444726	0.450262	28.6134	0.426846	0.0444643	0.452427	28.6134	0.426846	0.044466	0.452436	28.6134	0.426846	0.0444677	0.448046	28.6134	0.426846	0.0444668	0.452452	28.6134	0.426846	0.0444929	0.456509	28.6134	0.426846	0.0444846	0.465575	28.6134	0.426846	0.0444708	0.449971	28.6134	0.426846	0.0444698	0.451611	28.6134	0.426846
sp|P49935|CATH_MOUSE	0	0	0	FALSE	-0.251222	0.19303	0.610393	23.5804	-0.251482	0.192636	0.606789	23.5804	-0.251222	0.193052	0.609962	23.5804	-0.251482	0.19262	0.61016	23.5804	-0.251482	0.192622	0.610167	23.5804	-0.251482	0.192626	0.607767	23.5804	-0.251482	0.192625	0.610178	23.5804	-0.251656	0.193018	0.621985	23.5799	-0.251257	0.193054	0.617274	23.5804	-0.251482	0.192637	0.606779	23.5804	-0.251257	0.193026	0.613372	23.5804	-0.250953
sp|P50114|S100B_MOUSE	0	0	0	FALSE	0.311297	0.413419	0.70488	20.8957	0.311297	0.413417	0.700309	20.8957	0.311297	0.413412	0.705523	20.8957	0.311297	0.413413	0.704201	20.8957	0.311297	0.41342	0.704194	20.8957	0.311297	0.413424	0.701417	20.8957	0.311297	0.413419	0.70421	20.8957	0.298339	0.432407	0.726642	20.896	0.317928	0.402503	0.706304	20.8922	0.311297	0.413414	0.700303	20.8957	0.311297	0.413411	0.707468	20.8957	0.31752
sp|P50136|ODBA_MOUSE	0	0	0	FALSE	0.184779	0.470039	0.741922	25.0998	0.184779	0.470045	0.737833	25.0998	0.184779	0.470044	0.742602	25.0998	0.184779	0.470035	0.741934	25.0998	0.184779	0.47004	0.741924	25.0998	0.184779	0.470044	0.738998	25.0998	0.184779	0.470041	0.741942	25.0998	0.184779	0.470102	0.754279	25.0998	0.184779	0.470077	0.74817	25.0998	0.184779	0.470043	0.737828	25.0998	0.184779	0.470041	0.744862	25.0998	0.184779
sp|P50171|DHB8_MOUSE	0	0	0	FALSE	-0.498061	0.462977	0.737874	25.3538	-0.498061	0.462971	0.733402	25.3538	-0.498061	0.462963	0.7386	25.3538	-0.498061	0.462969	0.737492	25.3538	-0.498061	0.462977	0.737878	25.3538	-0.498061	0.462981	0.734578	25.3538	-0.498061	0.462976	0.7375	25.3538	-0.498061	0.463049	0.750191	25.3538	-0.498061	0.463011	0.74429	25.3538	-0.498061	0.462967	0.733394	25.3538	-0.498061	0.462964	0.740838	25.3538	-0.498061
sp|P50172|DHI1_MOUSE	0	0	0	FALSE	-0.119098	0.484953	0.749593	27.013	-0.119098	0.484975	0.745514	27.013	-0.119098	0.484984	0.750366	27.013	-0.119098	0.484954	0.749621	27.013	-0.119098	0.484955	0.749598	27.013	-0.119098	0.484959	0.746641	27.013	-0.119098	0.484958	0.749626	27.013	-0.119098	0.485002	0.761427	27.013	-0.119098	0.484996	0.755464	27.013	-0.119098	0.484977	0.74552	27.013	-0.119098	0.484975	0.752632	27.013	-0.119098
sp|P50247|SAHH_MOUSE	0	0	0	FALSE	-0.0687221	0.650245	0.781067	26.7215	-0.0687221	0.650267	0.776615	26.7215	-0.0687221	0.650278	0.781803	26.7215	-0.0687221	0.650247	0.780937	26.7215	-0.0687221	0.650247	0.780922	26.7215	-0.0687221	0.650249	0.777839	26.7215	-0.0687221	0.65025	0.78094	26.7215	-0.0687221	0.650276	0.796101	26.7215	-0.0687221	0.650279	0.78811	26.7215	-0.0687221	0.650269	0.776611	26.7215	-0.0687221	0.650269	0.783856	26.7215	-0.0687221
sp|P50285|FMO1_MOUSE	0	0	0	FALSE	-0.00344995	0.983671	0.849233	26.194	-0.00344995	0.983671	0.844123	26.194	-0.00344995	0.983672	0.850002	26.194	-0.00344995	0.983671	0.848833	26.194	-0.00344995	0.983671	0.849234	26.194	-0.00344995	0.983671	0.845458	26.194	-0.00344995	0.983671	0.849253	26.194	-0.00344995	0.983672	0.859289	26.194	-0.00344995	0.983672	0.856447	26.194	-0.00344995	0.983672	0.84412	26.194	-0.00344995	0.983671	0.852173	26.194	-0.00344995
sp|P50396|GDIA_MOUSE	0	0	0	FALSE	0.358334	0.0255108	0.412173	24.62	0.358334	0.0255197	0.41051	24.62	0.358334	0.0255239	0.412749	24.62	0.358334	0.0255116	0.412758	24.62	0.358334	0.0255116	0.412179	24.62	0.358334	0.0255128	0.411161	24.62	0.358334	0.0255131	0.412785	24.62	0.358334	0.025526	0.416217	24.62	0.358334	0.0255259	0.417536	24.62	0.358334	0.0255206	0.4105	24.62	0.358334	0.0255203	0.412913	24.62	0.358334
sp|P50427|STS_MOUSE	0	0	0	FALSE	0.878785	0.176007	0.602767	21.6916	0.878785	0.176002	0.598297	21.6916	0.878785	0.175995	0.603375	21.6916	0.878785	0.176	0.601599	21.6916	0.878785	0.176008	0.601599	21.6916	0.878785	0.176011	0.599234	21.6916	0.878785	0.176006	0.601616	21.6916	0.870521	0.180351	0.619311	21.6917	0.882429	0.174212	0.612218	21.6913	0.878785	0.175998	0.598292	21.6916	0.878785	0.175995	0.605168	21.6916	0.882429
sp|P50428|ARSA_MOUSE	2	1	1	TRUE	-0.276056	0.570646	0.755644	19.7314	-0.276056	0.570642	0.751466	19.7314	-0.276056	0.570637	0.756317	19.7314	-0.276056	0.57064	0.755655	19.7314	-0.276056	0.570646	0.755645	19.7314	-0.276056	0.570649	0.752663	19.7314	-0.276056	0.570645	0.755661	19.7314	-0.285924	0.558019	0.766629	19.7332	-0.267383	0.581004	0.76319	19.7283	-0.276056	0.570639	0.75146	19.7314	-0.276056	0.570636	0.758046	19.7314	-0.267383
sp|P50516|VATA_MOUSE	0	0	0	FALSE	-0.0833039	0.601946	0.759805	25.9449	-0.0833039	0.601967	0.755344	25.9449	-0.0833039	0.601978	0.760568	25.9449	-0.0833039	0.601948	0.759551	25.9449	-0.0833039	0.601948	0.759538	25.9449	-0.0833039	0.601951	0.75654	25.9449	-0.0833039	0.601951	0.759555	25.9449	-0.0833039	0.601984	0.773299	25.9449	-0.0833039	0.601983	0.765039	25.9449	-0.0833039	0.60197	0.755339	25.9449	-0.0833039	0.601969	0.762969	25.9449	-0.0833039
sp|P50518|VATE1_MOUSE	0	0	0	FALSE	-0.126087	0.353866	0.682812	25.091	-0.126087	0.353909	0.679122	25.091	-0.126087	0.353931	0.683551	25.091	-0.126087	0.353872	0.682842	25.091	-0.126087	0.353869	0.682819	25.091	-0.126087	0.353873	0.680128	25.091	-0.126087	0.353877	0.682848	25.091	-0.126087	0.353905	0.690325	25.091	-0.126087	0.35392	0.688727	25.091	-0.126087	0.353914	0.679131	25.091	-0.126087	0.353914	0.685609	25.091	-0.126087
sp|P50543|S10AB_MOUSE	0	0	0	FALSE	-0.262211	0.102913	0.557884	26.0419	-0.262211	0.102934	0.554912	26.0419	-0.262211	0.102943	0.558551	26.0419	-0.262211	0.102915	0.557907	26.0419	-0.262211	0.102915	0.557895	26.0419	-0.262211	0.102918	0.555705	26.0419	-0.262211	0.102919	0.557925	26.0419	-0.262211	0.102949	0.560627	26.0419	-0.262211	0.102948	0.559831	26.0419	-0.262211	0.102936	0.554921	26.0419	-0.262211	0.102935	0.560014	26.0419	-0.262211
sp|P50544|ACADV_MOUSE	0	0	0	FALSE	0.114368	0.384353	0.690915	27.9857	0.114368	0.384399	0.687181	27.9857	0.114368	0.384422	0.691666	27.9857	0.114368	0.38436	0.690946	27.9857	0.114368	0.384356	0.690922	27.9857	0.114368	0.38436	0.688199	27.9857	0.114368	0.384364	0.690952	27.9857	0.114368	0.384388	0.704596	27.9857	0.114368	0.384407	0.701957	27.9857	0.114368	0.384405	0.68719	27.9857	0.114368	0.384405	0.693746	27.9857	0.114368
sp|P50580|PA2G4_MOUSE	0	0	0	FALSE	-0.32121	0.1361	0.585462	24.9351	-0.32121	0.13611	0.582284	24.9351	-0.32121	0.136112	0.586069	24.9351	-0.32121	0.136098	0.585472	24.9351	-0.32121	0.136101	0.585469	24.9351	-0.32121	0.136105	0.583169	24.9351	-0.32121	0.136103	0.58549	24.9351	-0.32121	0.136151	0.594308	24.9351	-0.32121	0.136135	0.592644	24.9351	-0.32121	0.13611	0.582284	24.9351	-0.32121	0.136108	0.587831	24.9351	-0.32121
sp|P50637|TSPO_MOUSE	0	0	0	FALSE	0.801745	0.250013	0.641973	21.4033	0.801745	0.250007	0.638487	21.4033	0.801745	0.249999	0.641694	21.4033	0.801745	0.250005	0.641992	21.4033	0.801745	0.250014	0.64198	21.4033	0.801745	0.250017	0.638511	21.4033	0.801745	0.250012	0.641058	21.4033	0.787915	0.259315	0.656522	21.4038	0.804793	0.248247	0.651281	21.4008	0.801745	0.250003	0.637549	21.4033	0.801745	0.249999	0.644577	21.4033	0.804793
sp|P51125|ICAL_MOUSE	0	0	0	FALSE	-0.145983	0.545485	0.753046	22.8748	-0.146626	0.54325	0.748939	22.8745	-0.145983	0.545492	0.753853	22.8748	-0.146626	0.54324	0.753074	22.8745	-0.146626	0.543244	0.753051	22.8745	-0.146626	0.543247	0.750079	22.8745	-0.146626	0.543245	0.753077	22.8745	-0.1492	0.537259	0.764343	22.8737	-0.144799	0.548208	0.760216	22.8751	-0.146626	0.543249	0.748944	22.8745	-0.145983	0.545489	0.756152	22.8748	-0.144787
sp|P51150|RAB7A_MOUSE	0	0	0	FALSE	0.037846	0.798074	0.817894	26.6097	0.037846	0.798088	0.813399	26.6097	0.037846	0.798095	0.818669	26.6097	0.037846	0.798075	0.817919	26.6097	0.037846	0.798075	0.817897	26.6097	0.037846	0.798076	0.814666	26.6097	0.037846	0.798077	0.817919	26.6097	0.037846	0.798092	0.830553	26.6097	0.037846	0.798095	0.825634	26.6097	0.037846	0.79809	0.813399	26.6097	0.037846	0.798089	0.821159	26.6097	0.037846
sp|P51174|ACADL_MOUSE	0	0	0	FALSE	0.126004	0.390438	0.694591	28.5117	0.126004	0.390473	0.690743	28.5117	0.126004	0.39049	0.695233	28.5117	0.126004	0.390442	0.69459	28.5117	0.126004	0.390441	0.694586	28.5117	0.126004	0.390445	0.691848	28.5117	0.126004	0.390447	0.6946	28.5117	0.126004	0.390482	0.706711	28.5117	0.126004	0.390489	0.70398	28.5117	0.126004	0.390477	0.690735	28.5117	0.126004	0.390477	0.697346	28.5117	0.126004
sp|P51410|RL9_MOUSE	0	0	0	FALSE	-0.303348	0.244864	0.641126	24.4854	-0.303348	0.244869	0.637731	24.4854	-0.303348	0.244869	0.640967	24.4854	-0.303348	0.24486	0.64117	24.4854	-0.303348	0.244865	0.641138	24.4854	-0.303348	0.244869	0.637654	24.4854	-0.303348	0.244866	0.640213	24.4854	-0.303488	0.244897	0.645483	24.4853	-0.303348	0.244905	0.650415	24.4854	-0.303348	0.244868	0.636791	24.4854	-0.303348	0.244865	0.643208	24.4854	-0.303488
sp|P51660|DHB4_MOUSE	0	0	0	FALSE	0.273292	0.0943187	0.540062	27.2651	0.273292	0.0943373	0.53725	27.2651	0.273292	0.0943459	0.540513	27.2651	0.273292	0.09432	0.540103	27.2651	0.273292	0.0943204	0.540077	27.2651	0.273292	0.0943231	0.537958	27.2651	0.273292	0.0943234	0.540118	27.2651	0.273292	0.0943536	0.549533	27.2651	0.273292	0.094352	0.547073	27.2651	0.273292	0.0943391	0.537272	27.2651	0.273292	0.0943382	0.542397	27.2651	0.273292
sp|P51667|MLRV_MOUSE	0	0	0	FALSE	0.107238	0.884218	0.833681	21.4955	0.107238	0.884216	0.829101	21.4955	0.107238	0.884214	0.834439	21.4955	0.107238	0.884216	0.83372	21.4955	0.107238	0.884218	0.8337	21.4955	0.107238	0.884219	0.830406	21.4955	0.107238	0.884217	0.83372	21.4955	0.102032	0.889974	0.847535	21.493	0.123916	0.866295	0.836602	21.4967	0.107238	0.884215	0.829099	21.4955	0.107238	0.884214	0.836983	21.4955	0.125254
sp|P51855|GSHB_MOUSE	0	0	0	FALSE	0.0964679	0.45091	0.730945	21.4102	0.0964679	0.450956	0.726904	21.4102	0.0964679	0.450981	0.731657	21.4102	0.0964679	0.450918	0.730953	21.4102	0.0964679	0.450913	0.730947	21.4102	0.0964679	0.450917	0.728064	21.4102	0.0964679	0.450921	0.730962	21.4102	0.0777915	0.545507	0.765379	21.4123	0.107188	0.400726	0.706304	21.4104	0.0964679	0.450963	0.726897	21.4102	0.0964679	0.450963	0.733826	21.4102	0.107188
sp|P51859|HDGF_MOUSE	0	0	0	FALSE	0.316162	0.265837	0.65088	24.7046	0.316162	0.26584	0.64807	24.7046	0.316162	0.265838	0.652349	24.7046	0.316162	0.265832	0.651678	24.7046	0.316162	0.265838	0.65168	24.7046	0.316162	0.265842	0.649114	24.7046	0.316162	0.265838	0.651692	24.7046	0.316162	0.265907	0.661166	24.7046	0.316162	0.265877	0.658464	24.7046	0.316162	0.265838	0.64806	24.7046	0.316162	0.265835	0.65569	24.7046	0.316162
sp|P51863|VA0D1_MOUSE	0	0	0	FALSE	0.0322869	0.888791	0.834747	23.6388	0.0322793	0.888814	0.830157	23.6388	0.032194	0.889105	0.835798	23.6388	0.0322793	0.888811	0.834786	23.6388	0.0322793	0.888812	0.834767	23.6388	0.0322793	0.888813	0.831469	23.6388	0.0322793	0.888812	0.834786	23.6388	0.0313537	0.89198	0.847604	23.6388	0.0322233	0.889034	0.841105	23.6388	0.0322793	0.888813	0.830154	23.6388	0.0322233	0.889025	0.838273	23.6388	0.0321426
sp|P51881|ADT2_MOUSE	0	0	0	FALSE	0.0169319	0.904329	0.837923	27.0286	0.0169319	0.904337	0.83278	27.0286	0.0169319	0.904341	0.838688	27.0286	0.0169319	0.90433	0.837869	27.0286	0.0169319	0.90433	0.83785	27.0286	0.0169319	0.904331	0.834094	27.0286	0.0169319	0.904331	0.837869	27.0286	0.0169319	0.904338	0.850797	27.0286	0.0169319	0.90434	0.846345	27.0286	0.0169319	0.904338	0.832777	27.0286	0.0169319	0.904338	0.840796	27.0286	0.0169319
sp|P51885|LUM_MOUSE	0	0	0	FALSE	0.229595	0.135882	0.585462	29.5936	0.229595	0.135908	0.582284	29.5936	0.229595	0.13592	0.586069	29.5936	0.229595	0.135885	0.585472	29.5936	0.229595	0.135885	0.585469	29.5936	0.229595	0.135888	0.583169	29.5936	0.229595	0.135889	0.58549	29.5936	0.229595	0.135921	0.594308	29.5936	0.229595	0.135923	0.592644	29.5936	0.229595	0.135911	0.582284	29.5936	0.229595	0.13591	0.587831	29.5936	0.229595
sp|P51910|APOD_MOUSE	1	1	0	FALSE	-0.418456	0.298928	0.669094	23.6092	-0.418438	0.298895	0.665324	23.6093	-0.391842	0.329933	0.682613	23.5971	-0.418438	0.298891	0.669027	23.6093	-0.418438	0.298898	0.669892	23.6093	-0.418438	0.298902	0.667253	23.6093	-0.418438	0.298897	0.669905	23.6093	0.0203451	0.969598	0.855112	23.4085	-0.418926	0.298717	0.677982	23.6089	-0.418438	0.298892	0.666175	23.6093	-0.418506	0.298875	0.672493	23.6091	-0.359402
sp|P51912|AAAT_MOUSE	0	0	0	FALSE	0.279018	0.0507395	0.482849	25.2302	0.279018	0.0507579	0.480275	25.2302	0.279018	0.0507673	0.480791	25.2302	0.279018	0.050742	0.483203	25.2302	0.279018	0.050741	0.485513	25.2302	0.279018	0.0507429	0.480969	25.2302	0.279018	0.0507441	0.482885	25.2302	0.279018	0.0507597	0.487337	25.2302	0.279018	0.0507647	0.490341	25.2302	0.279018	0.0507603	0.48028	25.2302	0.279018	0.0507601	0.484853	25.2302	0.279018
sp|P52196|THTR_MOUSE	0	0	0	FALSE	-0.179066	0.399162	0.696873	25.735	-0.179066	0.399174	0.693388	25.735	-0.179066	0.399178	0.697486	25.735	-0.179066	0.39916	0.697251	25.735	-0.179066	0.399164	0.697248	25.735	-0.179066	0.399167	0.694499	25.735	-0.179066	0.399165	0.697261	25.735	-0.179066	0.399224	0.709505	25.735	-0.179066	0.399205	0.706304	25.735	-0.179066	0.399174	0.69338	25.735	-0.179066	0.399172	0.699754	25.735	-0.179066
sp|P52332|JAK1_MOUSE	4	2	2	TRUE	-0.607711	0.205513	0.615602	19.8712	-0.606404	0.205419	0.612039	19.8719	-0.606668	0.205431	0.614969	19.8717	-0.606564	0.205427	0.615478	19.8718	-0.608558	0.205572	0.61561	19.8707	-0.607046	0.205472	0.613163	19.8715	-0.607074	0.205469	0.6156	19.8715	-0.551175	0.240077	0.643701	19.8392	-0.601236	0.209349	0.623471	19.8692	-0.607341	0.20548	0.612219	19.8714	-0.606828	0.205441	0.618921	19.8717	-0.601298
sp|P52430|PON1_MOUSE	0	0	0	FALSE	0.0608048	0.71923	0.797974	24.5801	0.0608048	0.719243	0.793882	24.5801	0.0608048	0.719249	0.798745	24.5801	0.0608048	0.71923	0.798296	24.5801	0.0608048	0.719231	0.798276	24.5801	0.0608048	0.719233	0.795124	24.5801	0.0608048	0.719233	0.798297	24.5801	0.0608048	0.719259	0.808622	24.5801	0.0608048	0.719256	0.807875	24.5801	0.0608048	0.719245	0.793881	24.5801	0.0608048	0.719244	0.801171	24.5801	0.0608048
sp|P52480|KPYM_MOUSE	0	0	0	FALSE	0.00685894	0.967672	0.843956	29.4978	0.00685894	0.967674	0.838866	29.4978	0.00685894	0.967675	0.844714	29.4978	0.00685894	0.967672	0.843969	29.4978	0.00685894	0.967673	0.843957	29.4978	0.00685894	0.967673	0.840191	29.4978	0.00685894	0.967673	0.843968	29.4978	0.00685894	0.967676	0.854844	29.4978	0.00685894	0.967676	0.852339	29.4978	0.00685894	0.967674	0.838863	29.4978	0.00685894	0.967674	0.847053	29.4978	0.00685894
sp|P52503|NDUS6_MOUSE	0	0	0	FALSE	-0.0759413	0.731514	0.800095	23.943	-0.0756624	0.732246	0.795337	23.9432	-0.0760517	0.731172	0.800569	23.9429	-0.0756624	0.732239	0.799771	23.9432	-0.0756624	0.732241	0.799756	23.9432	-0.0756624	0.732244	0.796597	23.9432	-0.0756624	0.732242	0.799773	23.9432	-0.0761013	0.730939	0.811247	23.9429	-0.0759413	0.731538	0.809783	23.943	-0.0756624	0.732246	0.795333	23.9432	-0.0759413	0.731519	0.803268	23.943	-0.0762952
sp|P52760|RIDA_MOUSE	0	0	0	FALSE	0.628727	0.156977	0.601048	20.4868	0.628727	0.156974	0.595466	20.4868	0.628727	0.156968	0.601596	20.4868	0.628727	0.156971	0.598774	20.4868	0.628727	0.156977	0.59937	20.4868	0.628727	0.156981	0.596428	20.4868	0.628727	0.156976	0.598793	20.4868	0.616789	0.164292	0.612232	20.4865	0.631966	0.154032	0.611415	20.4858	0.628727	0.156971	0.595454	20.4868	0.628727	0.156968	0.603416	20.4868	0.632349
sp|P52825|CPT2_MOUSE	0	0	0	FALSE	0.122837	0.284594	0.659115	27.7026	0.122837	0.284658	0.654906	27.7026	0.122837	0.284692	0.66074	27.7026	0.122837	0.284607	0.658517	27.7026	0.122837	0.284599	0.659381	27.7026	0.122837	0.284603	0.656785	27.7026	0.122837	0.28461	0.659402	27.7026	0.122837	0.284617	0.67057	27.7026	0.122837	0.284655	0.667042	27.7026	0.122837	0.284668	0.655775	27.7026	0.122837	0.284669	0.662044	27.7026	0.122837
sp|P52840|ST1A1_MOUSE	0	0	0	FALSE	-0.197488	0.250914	0.641973	24.9529	-0.197488	0.250937	0.638487	24.9529	-0.197488	0.250947	0.641694	24.9529	-0.197488	0.250915	0.641992	24.9529	-0.197488	0.250916	0.64198	24.9529	-0.197488	0.25092	0.638511	24.9529	-0.197488	0.25092	0.641058	24.9529	-0.197488	0.250967	0.649355	24.9529	-0.197488	0.250961	0.652055	24.9529	-0.197488	0.250939	0.637549	24.9529	-0.197488	0.250938	0.644577	24.9529	-0.197488
sp|P53026|RL10A_MOUSE	0	0	0	FALSE	-0.0534641	0.737253	0.802139	26.2727	-0.0534641	0.737268	0.797724	26.2727	-0.0534641	0.737276	0.802889	26.2727	-0.0534641	0.737255	0.80216	26.2727	-0.0534641	0.737255	0.802141	26.2727	-0.0534641	0.737257	0.798973	26.2727	-0.0534641	0.737257	0.802161	26.2727	-0.0534641	0.73728	0.813612	26.2727	-0.0534641	0.737279	0.811332	26.2727	-0.0534641	0.73727	0.797723	26.2727	-0.0534641	0.737269	0.805332	26.2727	-0.0534641
sp|P53395|ODB2_MOUSE	0	0	0	FALSE	0.015503	0.910071	0.840332	26.3563	0.015503	0.910078	0.835078	26.3563	0.015503	0.910082	0.840908	26.3563	0.015503	0.910072	0.840182	26.3563	0.015503	0.910071	0.840162	26.3563	0.015503	0.910072	0.836398	26.3563	0.015503	0.910073	0.840181	26.3563	0.015503	0.910078	0.852683	26.3563	0.015503	0.910081	0.849697	26.3563	0.015503	0.910079	0.835074	26.3563	0.015503	0.910079	0.84366	26.3563	0.015503
sp|P53810|PIPNA_MOUSE	0	0	0	FALSE	0.083482	0.592954	0.759805	24.7474	0.083482	0.592978	0.755344	24.7474	0.083482	0.592989	0.760568	24.7474	0.083482	0.592957	0.759551	24.7474	0.083482	0.592956	0.759538	24.7474	0.083482	0.592959	0.75654	24.7474	0.083482	0.59296	0.759555	24.7474	0.083482	0.592992	0.772071	24.7474	0.083482	0.592993	0.76319	24.7474	0.083482	0.59298	0.755339	24.7474	0.083482	0.592979	0.762969	24.7474	0.083482
sp|P53811|PIPNB_MOUSE	0	0	0	FALSE	0.677842	0.164387	0.601048	22.7851	0.677709	0.164491	0.595466	22.7852	0.677842	0.164377	0.601596	22.7851	0.677709	0.164489	0.598774	22.7852	0.677709	0.164496	0.59937	22.7852	0.677709	0.164499	0.596428	22.7852	0.677709	0.164495	0.598793	22.7852	0.67325	0.16702	0.612232	22.7858	0.68103	0.163484	0.612218	22.7839	0.677709	0.164488	0.595454	22.7852	0.677987	0.16426	0.603416	22.785	0.68103
sp|P53994|RAB2A_MOUSE	0	0	0	FALSE	-0.203064	0.318321	0.679949	24.7521	-0.203064	0.318335	0.676251	24.7521	-0.203064	0.31834	0.681486	24.7521	-0.203064	0.318319	0.67997	24.7521	-0.203064	0.318322	0.679955	24.7521	-0.203064	0.318326	0.677276	24.7521	-0.203064	0.318324	0.679979	24.7521	-0.203064	0.318382	0.688916	24.7521	-0.203064	0.318365	0.686152	24.7521	-0.203064	0.318335	0.676254	24.7521	-0.203064	0.318333	0.682702	24.7521	-0.203064
sp|P54071|IDHP_MOUSE	0	0	0	FALSE	-0.300408	0.578585	0.758601	28.0548	-0.300408	0.578581	0.754587	28.0548	-0.300408	0.578576	0.759311	28.0548	-0.300408	0.578579	0.758756	28.0548	-0.300408	0.578586	0.758863	28.0548	-0.300408	0.578589	0.755739	28.0548	-0.300408	0.578585	0.758758	28.0548	-0.300408	0.578646	0.771043	28.0548	-0.300408	0.578615	0.76319	28.0548	-0.300408	0.578578	0.754591	28.0548	-0.300408	0.578575	0.761621	28.0548	-0.300408
sp|P54103|DNJC2_MOUSE	0	0	0	FALSE	-0.700938	0.449549	0.73086	24.7	-0.700938	0.449542	0.726812	24.7	-0.700938	0.449534	0.731498	24.7	-0.700938	0.449541	0.730866	24.7	-0.700938	0.449549	0.730861	24.7	-0.700938	0.449553	0.727979	24.7	-0.700938	0.449547	0.730875	24.7	-0.701824	0.449488	0.740493	24.6995	-0.700938	0.449583	0.735808	24.7	-0.700938	0.449538	0.726803	24.7	-0.700938	0.449534	0.733731	24.7	-0.700938
sp|P54116|STOM_MOUSE	0	0	0	FALSE	0.0149763	0.944534	0.842513	24.1435	0.0149763	0.944536	0.837374	24.1435	0.0149763	0.944536	0.843278	24.1435	0.0149763	0.944534	0.842477	24.1435	0.0149763	0.944535	0.842464	24.1435	0.0149763	0.944535	0.838698	24.1435	0.0149763	0.944535	0.842476	24.1435	0.0146892	0.945557	0.854844	24.1436	0.0149763	0.944539	0.850123	24.1435	0.0149763	0.944536	0.837371	24.1435	0.0149763	0.944535	0.845828	24.1435	0.0147523
sp|P54227|STMN1_MOUSE	0	0	0	FALSE	-0.7098	0.104649	0.558158	22.7537	-0.710145	0.104545	0.554987	22.7539	-0.7098	0.104642	0.558731	22.7537	-0.710145	0.104543	0.558024	22.7539	-0.710183	0.104502	0.558025	22.7538	-0.710145	0.104551	0.555835	22.7539	-0.710145	0.104548	0.558045	22.7539	-0.712878	0.103832	0.560627	22.7532	-0.7098	0.105144	0.559831	22.7534	-0.710145	0.104543	0.554985	22.7539	-0.7098	0.104641	0.560014	22.7537	-0.709435
sp|P54310|LIPS_MOUSE	0	0	0	FALSE	0.198067	0.104812	0.558158	29.2884	0.198067	0.104852	0.554987	29.2884	0.198067	0.104873	0.558731	29.2884	0.198067	0.104819	0.558024	29.2884	0.198067	0.104815	0.558025	29.2884	0.198067	0.104818	0.555835	29.2884	0.198067	0.104822	0.558045	29.2884	0.198067	0.104832	0.560627	29.2884	0.198067	0.104854	0.559831	29.2884	0.198067	0.104858	0.554985	29.2884	0.198067	0.104858	0.560014	29.2884	0.198067
sp|P54726|RD23A_MOUSE	1	0	1	FALSE	0.409274	0.219201	0.626689	19.527	0.409274	0.219201	0.623296	19.527	0.409274	0.219197	0.626367	19.527	0.409274	0.219195	0.626709	19.527	0.409274	0.219202	0.626696	19.527	0.409274	0.219205	0.623245	19.527	0.409274	0.219201	0.625733	19.527	0.406567	0.220877	0.63684	19.5253	0.411302	0.218609	0.630694	19.5281	0.409274	0.219198	0.622317	19.527	0.409274	0.219195	0.629412	19.527	0.411446
sp|P54728|RD23B_MOUSE	0	0	0	FALSE	0.513133	0.360749	0.686121	25.4847	0.513133	0.360744	0.682312	25.4847	0.513133	0.360736	0.686747	25.4847	0.513133	0.360741	0.686104	25.4847	0.513133	0.36075	0.686099	25.4847	0.513133	0.360753	0.683394	25.4847	0.513133	0.360748	0.686114	25.4847	0.513133	0.360826	0.691736	25.4847	0.513133	0.360787	0.692778	25.4847	0.513133	0.36074	0.682306	25.4847	0.513133	0.360736	0.688864	25.4847	0.513133
sp|P54775|PRS6B_MOUSE	0	0	0	FALSE	-0.264585	0.0813994	0.540062	24.7092	-0.264585	0.0814202	0.53725	24.7092	-0.264585	0.0814304	0.540365	24.7092	-0.264585	0.0814017	0.540103	24.7092	-0.264585	0.0814013	0.540077	24.7092	-0.264585	0.0814038	0.537958	24.7092	-0.264585	0.0814047	0.540118	24.7092	-0.264585	0.0814289	0.542173	24.7092	-0.264585	0.0814314	0.54164	24.7092	-0.264585	0.0814226	0.537272	24.7092	-0.264585	0.0814221	0.542397	24.7092	-0.264585
sp|P54822|PUR8_MOUSE	0	0	0	FALSE	0.000217366	0.998626	0.850338	25.0739	0.000217366	0.998626	0.845642	25.0739	0.000217366	0.998627	0.851109	25.0739	0.000217366	0.998626	0.85036	25.0739	0.000217366	0.998626	0.850339	25.0739	0.000217366	0.998626	0.846978	25.0739	0.000217366	0.998626	0.850358	25.0739	0.000217366	0.998626	0.862268	25.0739	0.000217366	0.998626	0.858262	25.0739	0.000217366	0.998626	0.845639	25.0739	0.000217366	0.998626	0.853706	25.0739	0.000217366
sp|P54869|HMCS2_MOUSE	0	0	0	FALSE	0.280851	0.223647	0.626689	23.7398	0.27963	0.226483	0.623296	23.7393	0.280851	0.223658	0.626367	23.7398	0.27963	0.226471	0.626709	23.7393	0.27963	0.226476	0.626696	23.7393	0.27963	0.226479	0.623245	23.7393	0.27963	0.226477	0.625733	23.7393	0.279004	0.226926	0.63684	23.7394	0.280851	0.223688	0.637944	23.7398	0.27963	0.226482	0.622317	23.7393	0.280851	0.223653	0.629412	23.7398	0.281393
sp|P54923|ADPRH_MOUSE	2	1	1	TRUE	1.2219	0.128087	0.578002	21.2373	1.27561	0.129219	0.574804	21.2129	1.22103	0.128059	0.578502	21.2377	1.22027	0.128051	0.577993	21.238	1.22216	0.128092	0.578005	21.2372	1.27278	0.129161	0.575734	21.2142	1.22188	0.128086	0.578015	21.2373	1.19014	0.138586	0.594308	21.2474	1.19809	0.135667	0.592644	21.2172	1.27112	0.12911	0.574791	21.2149	1.22082	0.128058	0.580262	21.2378	1.24888
sp|P55002|MFAP2_MOUSE	0	0	0	FALSE	0.23182	0.520098	0.753046	24.8065	0.23182	0.520097	0.748939	24.8065	0.23182	0.520093	0.753853	24.8065	0.23182	0.520092	0.753074	24.8065	0.23182	0.520099	0.753051	24.8065	0.23182	0.520102	0.750079	24.8065	0.23182	0.520098	0.753077	24.8065	0.23182	0.520162	0.764343	24.8065	0.23182	0.520132	0.760216	24.8065	0.23182	0.520094	0.748944	24.8065	0.23182	0.520091	0.756152	24.8065	0.23182
sp|P55065|PLTP_MOUSE	1	0	1	FALSE	0.146198	0.672612	0.788738	21.595	0.146198	0.672612	0.784307	21.595	0.146198	0.672609	0.789445	21.595	0.146198	0.672608	0.78868	21.595	0.146198	0.672613	0.788667	21.595	0.146198	0.672615	0.785553	21.595	0.146198	0.672612	0.788684	21.595	0.130441	0.70487	0.808527	21.5962	0.185027	0.595802	0.76319	21.608	0.146198	0.67261	0.784302	21.595	0.146198	0.672608	0.791854	21.595	0.185035
sp|P55096|ABCD3_MOUSE	0	0	0	FALSE	0.299	0.186728	0.61001	22.5268	0.299029	0.186726	0.606717	22.5268	0.299	0.186739	0.609167	22.5268	0.299029	0.186714	0.610019	22.5268	0.299029	0.186718	0.610003	22.5268	0.299029	0.186722	0.607604	22.5268	0.299029	0.186719	0.610032	22.5268	0.294476	0.194249	0.623667	22.5272	0.300761	0.185387	0.616038	22.5251	0.299029	0.186725	0.606725	22.5268	0.298946	0.186784	0.613372	22.5268	0.300761
sp|P55258|RAB8A_MOUSE	0	0	0	FALSE	-0.322514	0.121263	0.578002	22.0814	-0.322514	0.121273	0.574804	22.0814	-0.322514	0.121276	0.578502	22.0814	-0.322514	0.121261	0.577993	22.0814	-0.322514	0.121264	0.578005	22.0814	-0.322514	0.121267	0.575734	22.0814	-0.322514	0.121266	0.578015	22.0814	-0.328722	0.116966	0.581725	22.0794	-0.313933	0.129759	0.589694	22.0834	-0.322514	0.121273	0.574791	22.0814	-0.322514	0.121271	0.580262	22.0814	-0.313933
sp|P55264|ADK_MOUSE	0	0	0	FALSE	0.105539	0.462674	0.737874	25.2408	0.105539	0.462709	0.733402	25.2408	0.105539	0.462726	0.7386	25.2408	0.105539	0.462679	0.737492	25.2408	0.105539	0.462677	0.737878	25.2408	0.105539	0.462681	0.734578	25.2408	0.105539	0.462683	0.7375	25.2408	0.105539	0.462714	0.750191	25.2408	0.105539	0.462723	0.74429	25.2408	0.105539	0.462713	0.733394	25.2408	0.105539	0.462713	0.740838	25.2408	0.105539
sp|P55284|CADH5_MOUSE	0	0	0	FALSE	0.184397	0.280246	0.659115	24.9562	0.184397	0.28027	0.654906	24.9562	0.184397	0.280281	0.66074	24.9562	0.184397	0.280247	0.658517	24.9562	0.184397	0.280248	0.659381	24.9562	0.184397	0.280252	0.656785	24.9562	0.184397	0.280252	0.659402	24.9562	0.184397	0.2803	0.67057	24.9562	0.184397	0.280293	0.667042	24.9562	0.184397	0.280272	0.655775	24.9562	0.184397	0.28027	0.662044	24.9562	0.184397
sp|P55302|AMRP_MOUSE	0	0	0	FALSE	-0.120753	0.535591	0.753046	23.8642	-0.120693	0.53572	0.748939	23.8642	-0.120687	0.535856	0.753853	23.8642	-0.120693	0.535705	0.753074	23.8642	-0.120693	0.535708	0.753051	23.8642	-0.120693	0.535711	0.750079	23.8642	-0.120693	0.53571	0.753077	23.8642	-0.12061	0.536066	0.764343	23.8642	-0.120753	0.53563	0.760216	23.8642	-0.120693	0.53572	0.748944	23.8642	-0.120753	0.535604	0.756152	23.8642	-0.12067
sp|P56135|ATPK_MOUSE	0	0	0	FALSE	-0.00265418	0.97931	0.848366	25.1288	-0.00265418	0.979313	0.843261	25.1288	-0.00265418	0.979315	0.849136	25.1288	-0.00265418	0.97931	0.847965	25.1288	-0.00265418	0.97931	0.848367	25.1288	-0.00265418	0.97931	0.844593	25.1288	-0.00265418	0.979311	0.848386	25.1288	-0.00265418	0.97931	0.858392	25.1288	-0.00265418	0.979313	0.855654	25.1288	-0.00265418	0.979314	0.843258	25.1288	-0.00265418	0.979314	0.851302	25.1288	-0.00265418
sp|P56375|ACYP2_MOUSE	0	0	0	FALSE	0.253202	0.473597	0.742952	25.6501	0.253202	0.473596	0.738923	25.6501	0.253202	0.473592	0.743739	25.6501	0.253202	0.473591	0.742984	25.6501	0.253202	0.473598	0.742958	25.6501	0.253202	0.473601	0.740028	25.6501	0.253202	0.473597	0.742987	25.6501	0.253202	0.473665	0.754279	25.6501	0.253202	0.473633	0.75011	25.6501	0.253202	0.473594	0.738931	25.6501	0.253202	0.47359	0.745981	25.6501	0.253202
sp|P56376|ACYP1_MOUSE	0	0	0	FALSE	0.0722258	0.577594	0.758601	23.3576	0.0715958	0.580886	0.754587	23.3574	0.0722258	0.577651	0.759311	23.3576	0.0715958	0.580854	0.758756	23.3574	0.0715737	0.580951	0.758863	23.3574	0.0715958	0.580854	0.755739	23.3574	0.0715958	0.580857	0.758758	23.3574	0.0707754	0.585427	0.772071	23.3573	0.0722682	0.577474	0.76319	23.3576	0.0715958	0.580891	0.754591	23.3574	0.0722682	0.577473	0.761621	23.3576	0.0717958
sp|P56391|CX6B1_MOUSE	0	0	0	FALSE	0.259295	0.385412	0.692102	24.1584	0.259199	0.385539	0.688505	24.1584	0.25913	0.385671	0.693084	24.1584	0.259199	0.385531	0.692333	24.1584	0.259199	0.385538	0.692328	24.1584	0.259199	0.385541	0.689599	24.1584	0.259199	0.385537	0.692343	24.1584	0.258959	0.38605	0.704596	24.1584	0.259295	0.385452	0.701957	24.1584	0.259199	0.385536	0.688499	24.1584	0.259295	0.385409	0.694837	24.1584	0.259056
sp|P56395|CYB5_MOUSE	0	0	0	FALSE	0.243219	0.123049	0.578002	28.4524	0.243219	0.123072	0.574804	28.4524	0.243219	0.123083	0.578502	28.4524	0.243219	0.123051	0.577993	28.4524	0.243219	0.123051	0.578005	28.4524	0.243219	0.123054	0.575734	28.4524	0.243219	0.123055	0.578015	28.4524	0.243219	0.123087	0.589727	28.4524	0.243219	0.123087	0.585224	28.4524	0.243219	0.123074	0.574791	28.4524	0.243219	0.123074	0.580262	28.4524	0.243219
sp|P56399|UBP5_MOUSE	0	0	0	FALSE	0.0893822	0.596583	0.759805	25.8632	0.0893822	0.596602	0.755344	25.8632	0.0893822	0.596611	0.760568	25.8632	0.0893822	0.596584	0.759551	25.8632	0.0893822	0.596585	0.759538	25.8632	0.0893822	0.596588	0.75654	25.8632	0.0893822	0.596588	0.759555	25.8632	0.0893822	0.596624	0.772163	25.8632	0.0893822	0.59662	0.76319	25.8632	0.0893822	0.596604	0.755339	25.8632	0.0893822	0.596603	0.762969	25.8632	0.0893822
sp|P56480|ATPB_MOUSE	0	0	0	FALSE	-0.0258817	0.854272	0.827636	30.4064	-0.0258817	0.854284	0.822755	30.4064	-0.0258817	0.85429	0.828393	30.4064	-0.0258817	0.854274	0.827343	30.4064	-0.0258817	0.854273	0.827234	30.4064	-0.0258817	0.854274	0.824056	30.4064	-0.0258817	0.854275	0.827343	30.4064	-0.0258817	0.854284	0.839879	30.4064	-0.0258817	0.854288	0.835236	30.4064	-0.0258817	0.854285	0.822751	30.4064	-0.0258817	0.854285	0.831282	30.4064	-0.0258817
sp|P56565|S10A1_MOUSE	0	0	0	FALSE	-0.319067	0.363849	0.686681	23.4904	-0.318935	0.364023	0.682312	23.4906	-0.319067	0.363844	0.687331	23.4904	-0.318935	0.364018	0.686104	23.4906	-0.318935	0.364025	0.686099	23.4906	-0.318935	0.364029	0.683394	23.4906	-0.318935	0.364024	0.686114	23.4906	-0.319834	0.362982	0.692673	23.4903	-0.318217	0.364871	0.693221	23.4908	-0.318935	0.36402	0.682306	23.4906	-0.318217	0.364825	0.689418	23.4908	-0.319383
sp|P56812|PDCD5_MOUSE	0	0	0	FALSE	-0.112715	0.734692	0.801257	22.6452	-0.113568	0.732586	0.795337	22.6449	-0.112715	0.73469	0.801996	22.6452	-0.113568	0.732583	0.799771	22.6449	-0.113568	0.732587	0.799756	22.6449	-0.113568	0.732589	0.796597	22.6449	-0.113568	0.732586	0.799773	22.6449	-0.116798	0.725879	0.810368	22.6437	-0.108146	0.74435	0.814529	22.6466	-0.113568	0.732585	0.795333	22.6449	-0.112715	0.734689	0.804439	22.6452	-0.108153
sp|P56959|FUS_MOUSE	0	0	0	FALSE	0.019395	0.919839	0.84158	25.2898	0.019395	0.919842	0.836493	25.2898	0.019395	0.919843	0.842346	25.2898	0.019395	0.919839	0.841601	25.2898	0.019395	0.919839	0.841581	25.2898	0.019395	0.91984	0.837813	25.2898	0.019395	0.919839	0.8416	25.2898	0.019395	0.919849	0.854844	25.2898	0.019395	0.919846	0.850123	25.2898	0.019395	0.919842	0.83649	25.2898	0.019395	0.919841	0.844747	25.2898	0.019395
sp|P57759|ERP29_MOUSE	0	0	0	FALSE	-0.106637	0.381437	0.690915	25.5179	-0.106637	0.381492	0.687181	25.5179	-0.106637	0.381521	0.691666	25.5179	-0.106637	0.381447	0.690946	25.5179	-0.106637	0.381441	0.690922	25.5179	-0.106637	0.381445	0.688199	25.5179	-0.106637	0.381451	0.690952	25.5179	-0.106637	0.381465	0.704249	25.5179	-0.106637	0.381495	0.700196	25.5179	-0.106637	0.3815	0.68719	25.5179	-0.106637	0.381501	0.693741	25.5179	-0.106637
sp|P57776|EF1D_MOUSE	0	0	0	FALSE	-0.290179	0.0232753	0.408571	26.2074	-0.290179	0.0232898	0.40648	26.2074	-0.290179	0.0232974	0.409189	26.2074	-0.290179	0.0232778	0.408601	26.2074	-0.290179	0.0232764	0.408586	26.2074	-0.290179	0.0232775	0.406991	26.2074	-0.290179	0.0232789	0.408622	26.2074	-0.290179	0.0232846	0.408822	26.2074	-0.290179	0.0232915	0.412897	26.2074	-0.290179	0.0232918	0.406498	26.2074	-0.290179	0.023292	0.410372	26.2074	-0.290179
sp|P57780|ACTN4_MOUSE	0	0	0	FALSE	0.0201526	0.855291	0.827636	28.0839	0.0201526	0.855312	0.822755	28.0839	0.0201526	0.855323	0.828393	28.0839	0.0201526	0.855295	0.827343	28.0839	0.0201526	0.855293	0.827234	28.0839	0.0201526	0.855294	0.824056	28.0839	0.0201526	0.855296	0.827343	28.0839	0.0201526	0.855297	0.839879	28.0839	0.0201526	0.85531	0.835236	28.0839	0.0201526	0.855315	0.822751	28.0839	0.0201526	0.855316	0.831282	28.0839	0.0201526
sp|P57784|RU2A_MOUSE	0	0	0	FALSE	0.150636	0.641891	0.778115	22.0451	0.150636	0.641892	0.773818	22.0451	0.150636	0.641889	0.778817	22.0451	0.150636	0.641887	0.77813	22.0451	0.150636	0.641892	0.778116	22.0451	0.150636	0.641894	0.775044	22.0451	0.150636	0.641891	0.778133	22.0451	0.144701	0.655771	0.796781	22.0441	0.153453	0.635741	0.781274	22.0443	0.150636	0.64189	0.773813	22.0451	0.150636	0.641887	0.781192	22.0451	0.153453
sp|P58044|IDI1_MOUSE	0	0	0	FALSE	0.561203	0.350772	0.682812	21.662	0.561203	0.350766	0.679122	21.662	0.561203	0.350759	0.683551	21.662	0.561203	0.350764	0.682842	21.662	0.561203	0.350773	0.682819	21.662	0.561203	0.350777	0.680128	21.662	0.561203	0.350771	0.682848	21.662	0.556059	0.357341	0.691736	21.6595	0.568955	0.343928	0.686152	21.6628	0.561203	0.350762	0.679131	21.662	0.561054	0.350844	0.685609	21.6619	0.568955
sp|P58252|EF2_MOUSE	0	0	0	FALSE	-0.218947	0.0929871	0.540062	28.7736	-0.218947	0.0930194	0.53725	28.7736	-0.218947	0.0930364	0.540513	28.7736	-0.218947	0.0929925	0.540103	28.7736	-0.218947	0.0929897	0.540077	28.7736	-0.218947	0.0929924	0.537958	28.7736	-0.218947	0.0929951	0.540118	28.7736	-0.218947	0.0930107	0.549533	28.7736	-0.218947	0.0930248	0.547073	28.7736	-0.218947	0.0930239	0.537272	28.7736	-0.218947	0.0930241	0.542397	28.7736	-0.218947
sp|P58281|OPA1_MOUSE	0	0	0	FALSE	0.174312	0.294831	0.665939	24.9356	0.174312	0.294857	0.662319	24.9356	0.174312	0.294869	0.667496	24.9356	0.174312	0.294833	0.665959	24.9356	0.174312	0.294834	0.666813	24.9356	0.174312	0.294838	0.664187	24.9356	0.174312	0.294838	0.666837	24.9356	0.174312	0.294884	0.67779	24.9356	0.174312	0.29488	0.674146	24.9356	0.174312	0.294859	0.663185	24.9356	0.174312	0.294858	0.669509	24.9356	0.174312
sp|P58389|PTPA_MOUSE	0	0	0	FALSE	0.109911	0.538595	0.753046	24.1577	0.109911	0.538613	0.748939	24.1577	0.109618	0.539487	0.753853	24.1578	0.109911	0.538596	0.753074	24.1577	0.109911	0.538597	0.753051	24.1577	0.109911	0.538601	0.750079	24.1577	0.109911	0.5386	0.753077	24.1577	0.109618	0.539508	0.764343	24.1578	0.109911	0.538635	0.760216	24.1577	0.109911	0.538614	0.748944	24.1577	0.109911	0.538613	0.756152	24.1577	0.109618
sp|P58771|TPM1_MOUSE	0	0	0	FALSE	0.97061	0.236375	0.632576	27.6585	0.97061	0.236368	0.629121	27.6585	0.97061	0.23636	0.632229	27.6585	0.97061	0.236367	0.632588	27.6585	0.97061	0.236376	0.632582	27.6585	0.97061	0.236379	0.629124	27.6585	0.97061	0.236374	0.631629	27.6585	0.97061	0.236452	0.642084	27.6585	0.97061	0.236411	0.644304	27.6585	0.97061	0.236364	0.628153	27.6585	0.97061	0.236361	0.635115	27.6585	0.97061
sp|P58774|TPM2_MOUSE	0	0	0	FALSE	0.253278	0.593538	0.759805	28.8972	0.253278	0.593535	0.755344	28.8972	0.253278	0.593529	0.760568	28.8972	0.253278	0.593532	0.759551	28.8972	0.253278	0.593538	0.759538	28.8972	0.253278	0.593541	0.75654	28.8972	0.253278	0.593537	0.759555	28.8972	0.253278	0.593596	0.772071	28.8972	0.253278	0.593567	0.76319	28.8972	0.253278	0.593532	0.755339	28.8972	0.253278	0.593529	0.762969	28.8972	0.253278
sp|P58871|TB182_MOUSE	0	0	0	FALSE	0.663616	0.0483904	0.466346	22.2628	0.663616	0.0483904	0.463771	22.2628	0.663616	0.0483886	0.464173	22.2628	0.663616	0.0483876	0.468937	22.2628	0.663616	0.0483909	0.468957	22.2628	0.663616	0.0483927	0.464526	22.2628	0.663616	0.0483906	0.468964	22.2628	0.65522	0.0505506	0.487337	22.2649	0.671296	0.0467661	0.467193	22.2614	0.663616	0.0483892	0.466348	22.2628	0.664348	0.0483286	0.467596	22.2632	0.671296
sp|P59017|B2L13_MOUSE	1	0	1	FALSE	-0.0071697	0.991748	0.85004	21.6444	-0.0071697	0.991748	0.845293	21.6444	-0.0071697	0.991748	0.850758	21.6444	-0.0071697	0.991748	0.850009	21.6444	-0.0071697	0.991748	0.850339	21.6444	-0.0071697	0.991748	0.84663	21.6444	-0.0071697	0.991748	0.850358	21.6444	-0.0206623	0.976201	0.857497	21.6479	-0.0709193	0.918693	0.850123	21.6022	-0.0071697	0.991748	0.84529	21.6444	-0.0071697	0.991748	0.853354	21.6444	-0.0706804
sp|P59325|IF5_MOUSE	0	0	0	FALSE	-0.0555865	0.832898	0.821875	23.7624	-0.0556794	0.832607	0.81781	23.7624	-0.0555589	0.832985	0.822634	23.7623	-0.0556794	0.832604	0.822832	23.7624	-0.0556794	0.832606	0.822344	23.7624	-0.0556794	0.832607	0.819095	23.7624	-0.0556794	0.832606	0.822364	23.7624	-0.0556244	0.832906	0.835518	23.7621	-0.0556501	0.832744	0.831498	23.7624	-0.0556794	0.832606	0.817808	23.7624	-0.0556501	0.83273	0.825609	23.7624	-0.0556241
sp|P59999|ARPC4_MOUSE	0	0	0	FALSE	-0.342482	0.025787	0.412173	26.6129	-0.342482	0.0257969	0.41051	26.6129	-0.342482	0.0258018	0.412749	26.6129	-0.342482	0.025788	0.412758	26.6129	-0.342482	0.0257879	0.412179	26.6129	-0.342482	0.0257891	0.411161	26.6129	-0.342482	0.0257895	0.412785	26.6129	-0.342482	0.0258014	0.416477	26.6129	-0.342482	0.0258025	0.417536	26.6129	-0.342482	0.0257981	0.4105	26.6129	-0.342482	0.0257978	0.412913	26.6129	-0.342482
sp|P60122|RUVB1_MOUSE	0	0	0	FALSE	0.182392	0.569618	0.755644	23.1446	0.182637	0.569145	0.751466	23.1447	0.182392	0.569616	0.756317	23.1446	0.182637	0.56914	0.755655	23.1447	0.182637	0.569145	0.755645	23.1447	0.182637	0.569148	0.752663	23.1447	0.182637	0.569145	0.755661	23.1447	0.179657	0.57581	0.771043	23.1443	0.183846	0.566891	0.761892	23.1447	0.182637	0.569143	0.75146	23.1447	0.183322	0.567521	0.758046	23.1451	0.183796
sp|P60229|EIF3E_MOUSE	0	0	0	FALSE	-0.0563082	0.811395	0.820232	24.0705	-0.0562556	0.811545	0.816369	24.0705	-0.0563082	0.811399	0.820979	24.0705	-0.0562556	0.811541	0.820924	24.0705	-0.0562556	0.811543	0.820907	24.0705	-0.0562556	0.811544	0.817664	24.0705	-0.0562556	0.811543	0.820925	24.0705	-0.0561707	0.811866	0.83215	24.0705	-0.0563082	0.811411	0.827159	24.0705	-0.0562556	0.811545	0.816365	24.0705	-0.0563082	0.811397	0.823483	24.0705	-0.0562233
sp|P60335|PCBP1_MOUSE	0	0	0	FALSE	-0.186167	0.1824	0.606814	25.8066	-0.186167	0.182437	0.603504	25.8066	-0.186167	0.182455	0.607419	25.8066	-0.186167	0.182406	0.606824	25.8066	-0.186167	0.182403	0.60682	25.8066	-0.186167	0.182407	0.604433	25.8066	-0.186167	0.182409	0.606839	25.8066	-0.186167	0.182437	0.620045	25.8066	-0.186167	0.182448	0.616038	25.8066	-0.186167	0.182442	0.603502	25.8066	-0.186167	0.182441	0.610415	25.8066	-0.186167
sp|P60670|NPL4_MOUSE	0	0	0	FALSE	0.00598051	0.989819	0.85004	20.9524	0.00598051	0.989819	0.845238	20.9524	0.00598051	0.989819	0.850703	20.9524	0.00598051	0.989819	0.849954	20.9524	0.00598051	0.989819	0.850339	20.9524	0.00598051	0.989819	0.846574	20.9524	0.00598051	0.989819	0.850358	20.9524	-0.0161207	0.972687	0.856622	20.9549	0.0225479	0.961576	0.852339	20.9543	0.00598051	0.989819	0.845235	20.9524	0.00598051	0.989819	0.853299	20.9524	0.0226323
sp|P60766|CDC42_MOUSE	0	0	0	FALSE	-0.00386195	0.979946	0.848366	26.4084	-0.00386195	0.979947	0.843261	26.4084	-0.00386195	0.979948	0.849136	26.4084	-0.00386195	0.979946	0.847965	26.4084	-0.00386195	0.979946	0.848367	26.4084	-0.00386195	0.979946	0.844593	26.4084	-0.00386195	0.979946	0.848386	26.4084	-0.00386195	0.979948	0.858392	26.4084	-0.00386195	0.979948	0.855654	26.4084	-0.00386195	0.979947	0.843258	26.4084	-0.00386195	0.979947	0.851302	26.4084	-0.00386195
sp|P60824|CIRBP_MOUSE	0	0	0	FALSE	0.0394902	0.706972	0.797974	26.5902	0.0394902	0.707017	0.793882	26.5902	0.0394902	0.707042	0.798745	26.5902	0.0394902	0.706982	0.798296	26.5902	0.0394902	0.706976	0.798276	26.5902	0.0394902	0.706978	0.795124	26.5902	0.0394902	0.706983	0.798297	26.5902	0.0394902	0.706979	0.808527	26.5902	0.0394902	0.70701	0.806595	26.5902	0.0394902	0.707024	0.793881	26.5902	0.0394902	0.707026	0.801171	26.5902	0.0394902
sp|P60843|IF4A1_MOUSE	0	0	0	FALSE	-0.289307	0.0272742	0.412173	25.4355	-0.289307	0.0272894	0.41051	25.4355	-0.289307	0.0272974	0.412749	25.4355	-0.289307	0.0272767	0.412758	25.4355	-0.289307	0.0272754	0.412179	25.4355	-0.289307	0.0272767	0.411161	25.4355	-0.289307	0.027278	0.412785	25.4355	-0.289307	0.0272853	0.416895	25.4355	-0.289307	0.027292	0.417536	25.4355	-0.289307	0.0272916	0.4105	25.4355	-0.289307	0.0272916	0.412913	25.4355	-0.289307
sp|P60867|RS20_MOUSE	0	0	0	FALSE	0.24106	0.0983689	0.543438	26.4795	0.24106	0.0983943	0.540576	26.4795	0.24106	0.0984069	0.544141	26.4795	0.24106	0.0983721	0.54347	26.4795	0.24106	0.0983711	0.543451	26.4795	0.24106	0.0983738	0.541318	26.4795	0.24106	0.0983752	0.543486	26.4795	0.24106	0.0983996	0.551363	26.4795	0.24106	0.0984051	0.547073	26.4795	0.24106	0.0983974	0.540591	26.4795	0.24106	0.0983969	0.545746	26.4795	0.24106
sp|P61021|RAB5B_MOUSE	0	0	0	FALSE	-0.666017	0.0106724	0.383838	23.4677	-0.665907	0.0106849	0.381858	23.4677	-0.665939	0.0106808	0.384391	23.4676	-0.665907	0.0106833	0.383857	23.4677	-0.665907	0.0106842	0.383852	23.4677	-0.665907	0.0106848	0.382356	23.4677	-0.665907	0.0106843	0.383883	23.4677	-0.667047	0.0106473	0.407245	23.4669	-0.665425	0.0106391	0.399001	23.468	-0.665907	0.0106847	0.38187	23.4677	-0.666017	0.0106727	0.385505	23.4677	-0.665463
sp|P61022|CHP1_MOUSE	0	0	0	FALSE	0.210496	0.228341	0.626689	25.1329	0.210496	0.228363	0.623296	25.1329	0.210496	0.228373	0.626367	25.1329	0.210496	0.228342	0.626709	25.1329	0.210496	0.228344	0.626696	25.1329	0.210496	0.228347	0.623245	25.1329	0.210496	0.228347	0.625733	25.1329	0.210496	0.228394	0.63684	25.1329	0.210496	0.228387	0.637944	25.1329	0.210496	0.228365	0.622317	25.1329	0.210496	0.228363	0.629412	25.1329	0.210496
sp|P61027|RAB10_MOUSE	0	0	0	FALSE	-0.0367336	0.89525	0.835834	25.8243	-0.0367336	0.89525	0.831219	25.8243	-0.0367336	0.89525	0.836592	25.8243	-0.0367336	0.895249	0.835855	25.8243	-0.0367336	0.89525	0.835835	25.8243	-0.0367336	0.895251	0.832533	25.8243	-0.0367336	0.89525	0.835854	25.8243	-0.0367336	0.895265	0.847604	25.8243	-0.0367336	0.895258	0.842443	25.8243	-0.0367336	0.89525	0.831216	25.8243	-0.0367336	0.895249	0.839145	25.8243	-0.0367336
sp|P61028|RAB8B_MOUSE	0	0	0	FALSE	0.0719903	0.75923	0.806328	23.3513	0.0713719	0.761212	0.802014	23.3512	0.0719254	0.759421	0.806798	23.3513	0.0713719	0.761206	0.806481	23.3512	0.0713719	0.761208	0.806464	23.3512	0.0713719	0.76121	0.803279	23.3512	0.0713719	0.761209	0.806483	23.3512	0.070952	0.762881	0.818679	23.3509	0.0720821	0.759056	0.814738	23.3512	0.0713719	0.761211	0.802011	23.3512	0.0719203	0.759482	0.80955	23.3513	0.0720172
sp|P61082|UBC12_MOUSE	0	0	0	FALSE	-0.538284	0.337743	0.681881	23.5084	-0.538174	0.337832	0.678191	23.5084	-0.538284	0.33773	0.682613	23.5084	-0.538174	0.337829	0.681909	23.5084	-0.538174	0.337838	0.681888	23.5084	-0.538174	0.337842	0.679201	23.5084	-0.538174	0.337836	0.681916	23.5084	-0.539494	0.337352	0.689702	23.5072	-0.535996	0.339237	0.686152	23.5093	-0.538174	0.337828	0.678198	23.5084	-0.538284	0.33773	0.684667	23.5084	-0.535996
sp|P61087|UBE2K_MOUSE	0	0	0	FALSE	0.384427	0.155571	0.601048	24.8806	0.384427	0.155575	0.595466	24.8806	0.384427	0.155574	0.601596	24.8806	0.384427	0.155567	0.598774	24.8806	0.384427	0.155572	0.59937	24.8806	0.384427	0.155576	0.596428	24.8806	0.384427	0.155572	0.598793	24.8806	0.384427	0.155631	0.612232	24.8806	0.384427	0.155606	0.611415	24.8806	0.384427	0.155574	0.595454	24.8806	0.384427	0.155571	0.603416	24.8806	0.384427
sp|P61089|UBE2N_MOUSE	0	0	0	FALSE	0.0952766	0.522264	0.753046	25.9225	0.0952766	0.522294	0.748939	25.9225	0.0952766	0.522308	0.753853	25.9225	0.0952766	0.522268	0.753074	25.9225	0.0952766	0.522267	0.753051	25.9225	0.0952766	0.52227	0.750079	25.9225	0.0952766	0.522271	0.753077	25.9225	0.0952766	0.522303	0.764343	25.9225	0.0952766	0.522308	0.760216	25.9225	0.0952766	0.522297	0.748944	25.9225	0.0952766	0.522296	0.756152	25.9225	0.0952766
sp|P61161|ARP2_MOUSE	0	0	0	FALSE	-0.246157	0.119427	0.578002	26.6357	-0.246157	0.11945	0.574804	26.6357	-0.246157	0.11946	0.578502	26.6357	-0.246157	0.119429	0.577993	26.6357	-0.246157	0.119429	0.578005	26.6357	-0.246157	0.119432	0.575734	26.6357	-0.246157	0.119433	0.578015	26.6357	-0.246157	0.119465	0.587125	26.6357	-0.246157	0.119465	0.58438	26.6357	-0.246157	0.119452	0.574791	26.6357	-0.246157	0.119451	0.580262	26.6357	-0.246157
sp|P61164|ACTZ_MOUSE	0	0	0	FALSE	0.0758146	0.598422	0.759805	23.0425	0.0756648	0.599291	0.755344	23.0426	0.0758146	0.598464	0.760568	23.0425	0.0756648	0.599267	0.759551	23.0426	0.0756648	0.599265	0.759538	23.0426	0.0756648	0.599268	0.75654	23.0426	0.0756648	0.59927	0.759555	23.0426	0.0735941	0.609284	0.773299	23.0429	0.076762	0.594784	0.76319	23.0421	0.0756648	0.599295	0.755339	23.0426	0.0761171	0.596916	0.762969	23.0424	0.076762
sp|P61202|CSN2_MOUSE	0	0	0	FALSE	-0.00606858	0.985482	0.849233	22.0321	-0.00606858	0.985482	0.844123	22.0321	-0.00606858	0.985482	0.850002	22.0321	-0.00606858	0.985482	0.848833	22.0321	-0.00606858	0.985482	0.849234	22.0321	-0.00606858	0.985482	0.845458	22.0321	-0.00606858	0.985482	0.849253	22.0321	-0.0121262	0.971074	0.855984	22.0303	0.000369121	0.999118	0.858262	22.0315	-0.00606858	0.985482	0.84412	22.0321	-0.00606858	0.985482	0.852173	22.0321	0.000369121
sp|P61211|ARL1_MOUSE	0	0	0	FALSE	0.0130869	0.944115	0.842513	24.8652	0.0130869	0.944117	0.837374	24.8652	0.0130869	0.944118	0.843278	24.8652	0.0130869	0.944115	0.842477	24.8652	0.0130869	0.944115	0.842464	24.8652	0.0130869	0.944116	0.838698	24.8652	0.0130869	0.944116	0.842476	24.8652	0.0130869	0.944122	0.854844	24.8652	0.0130869	0.94412	0.850123	24.8652	0.0130869	0.944117	0.837371	24.8652	0.0130869	0.944117	0.845828	24.8652	0.0130869
sp|P61222|ABCE1_MOUSE	3	2	1	TRUE	1.47925	0.0010095	0.153356	18.9844	1.47991	0.0010183	0.152362	18.9841	1.5493	0.00111087	0.153457	18.9525	1.47872	0.00101257	0.153202	18.9846	1.55133	0.00111676	0.153225	18.9516	1.6412	0.00151678	0.163454	18.9108	1.50337	0.00103382	0.153224	18.9734	1.63674	0.00150953	0.157678	18.91	1.64564	0.00154746	0.180662	18.907	1.47654	0.0010002	0.15235	18.9856	1.56263	0.00114832	0.153923	18.9465	1.4765
sp|P61255|RL26_MOUSE	0	0	0	FALSE	-0.259592	0.285585	0.659115	26.4268	-0.259592	0.285592	0.654906	26.4268	-0.259592	0.285593	0.66074	26.4268	-0.259592	0.285581	0.658517	26.4268	-0.259592	0.285586	0.659381	26.4268	-0.259592	0.28559	0.656785	26.4268	-0.259592	0.285587	0.659402	26.4268	-0.259592	0.285652	0.67057	26.4268	-0.259592	0.285627	0.667042	26.4268	-0.259592	0.285591	0.655775	26.4268	-0.259592	0.285588	0.662044	26.4268	-0.259592
sp|P61358|RL27_MOUSE	0	0	0	FALSE	-0.0386624	0.777123	0.81126	25.9122	-0.0386624	0.777142	0.806788	25.9122	-0.0386624	0.777152	0.812008	25.9122	-0.0386624	0.777126	0.81128	25.9122	-0.0386624	0.777125	0.811261	25.9122	-0.0386624	0.777127	0.808057	25.9122	-0.0386624	0.777128	0.811281	25.9122	-0.0386624	0.777141	0.822524	25.9122	-0.0386624	0.777147	0.819075	25.9122	-0.0386624	0.777145	0.806786	25.9122	-0.0386624	0.777145	0.814482	25.9122	-0.0386624
sp|P61514|RL37A_MOUSE	0	0	0	FALSE	-0.450027	0.340808	0.681881	22.3073	-0.449967	0.340894	0.678191	22.3073	-0.450027	0.340797	0.682613	22.3073	-0.449967	0.340891	0.681909	22.3073	-0.449967	0.340899	0.681888	22.3073	-0.449967	0.340903	0.679201	22.3073	-0.449967	0.340898	0.681916	22.3073	-0.454295	0.338052	0.689702	22.3064	-0.445925	0.345726	0.686152	22.308	-0.449967	0.340891	0.678198	22.3073	-0.449866	0.340935	0.684667	22.3072	-0.445925
sp|P61750|ARF4_MOUSE	0	0	0	FALSE	0.143286	0.310655	0.67661	25.4038	0.143286	0.310694	0.673118	25.4038	0.143286	0.310714	0.678894	25.4038	0.143286	0.310661	0.676857	25.4038	0.143286	0.310659	0.677704	25.4038	0.143286	0.310662	0.674188	25.4038	0.143286	0.310665	0.677719	25.4038	0.143286	0.310697	0.688916	25.4038	0.143286	0.310708	0.686152	25.4038	0.143286	0.310699	0.673111	25.4038	0.143286	0.310699	0.679683	25.4038	0.143286
sp|P61759|PFD3_MOUSE	0	0	0	FALSE	0.0666633	0.814571	0.821528	19.3634	0.0666633	0.814572	0.817034	19.3634	0.0666633	0.814572	0.822273	19.3634	0.0666633	0.814569	0.821585	19.3634	0.0666633	0.814572	0.821566	19.3634	0.0666633	0.814573	0.818321	19.3634	0.0666633	0.814572	0.821586	19.3634	0.066866	0.813946	0.83261	19.3632	0.0666633	0.814587	0.827443	19.3634	0.0666633	0.814572	0.817031	19.3634	0.0666633	0.81457	0.824302	19.3634	0.0666633
sp|P61922|GABT_MOUSE	1	1	0	FALSE	-0.39287	0.239366	0.633933	19.9864	-0.39287	0.239366	0.630432	19.9864	-0.39287	0.239362	0.634444	19.9864	-0.39287	0.23936	0.633933	19.9864	-0.39287	0.239367	0.633936	19.9864	-0.39287	0.239371	0.630478	19.9864	-0.39287	0.239366	0.632982	19.9864	-0.390408	0.240367	0.643701	19.9794	-0.394369	0.236004	0.644304	19.983	-0.39287	0.239363	0.629462	19.9864	-0.39287	0.23936	0.636428	19.9864	-0.394369
sp|P61924|COPZ1_MOUSE	0	0	0	FALSE	-0.529382	0.401159	0.697981	22.3558	-0.529382	0.401154	0.694116	22.3558	-0.529382	0.401146	0.69859	22.3558	-0.529382	0.401152	0.697986	22.3558	-0.529382	0.40116	0.697983	22.3558	-0.529382	0.401164	0.695231	22.3558	-0.529382	0.401158	0.697996	22.3558	-0.539234	0.391948	0.706711	22.3582	-0.524947	0.405019	0.706875	22.3557	-0.529382	0.40115	0.694107	22.3558	-0.529416	0.401109	0.700658	22.3558	-0.52504
sp|P61961|UFM1_MOUSE	0	0	0	FALSE	-0.0509396	0.723919	0.798983	22.3177	-0.0509396	0.723939	0.794512	22.3177	-0.0509396	0.723949	0.79974	22.3177	-0.0509396	0.723921	0.798941	22.3177	-0.0509396	0.72392	0.799226	22.3177	-0.0509396	0.723922	0.79577	22.3177	-0.0509396	0.723924	0.798943	22.3177	-0.056257	0.697997	0.808527	22.3178	-0.0439417	0.759135	0.814738	22.3191	-0.0509396	0.723941	0.794508	22.3177	-0.0509396	0.723941	0.802186	22.3177	-0.0439417
sp|P61967|AP1S1_MOUSE	2	1	1	TRUE	-0.650594	0.052066	0.485218	20.5579	-0.650594	0.052066	0.482901	20.5579	-0.650594	0.0520641	0.483068	20.5579	-0.650594	0.0520631	0.485568	20.5579	-0.650594	0.0520664	0.488212	20.5579	-0.650594	0.0520683	0.483686	20.5579	-0.650594	0.0520662	0.485595	20.5579	-0.716252	0.0307676	0.416895	20.5798	-0.638103	0.0576528	0.503443	20.5545	-0.650594	0.0520647	0.482887	20.5579	-0.650594	0.0520631	0.487207	20.5579	-0.638125
sp|P61971|NTF2_MOUSE	0	0	0	FALSE	-0.0608759	0.840919	0.824254	21.2562	-0.0608759	0.84092	0.819714	21.2562	-0.0608759	0.840919	0.825019	21.2562	-0.0608759	0.840918	0.824742	21.2562	-0.0608759	0.84092	0.824256	21.2562	-0.0608759	0.840921	0.820999	21.2562	-0.0608759	0.84092	0.824276	21.2562	-0.069529	0.820035	0.833424	21.2534	-0.0447228	0.882527	0.840262	21.2564	-0.0608759	0.840919	0.819712	21.2562	-0.0608759	0.840918	0.828467	21.2562	-0.0446598
sp|P61979|HNRPK_MOUSE	0	0	0	FALSE	-0.167504	0.195018	0.611747	28.0582	-0.167504	0.195063	0.608508	28.0582	-0.167504	0.195086	0.611389	28.0582	-0.167504	0.195026	0.611786	28.0582	-0.167504	0.195022	0.611758	28.0582	-0.167504	0.195025	0.609352	28.0582	-0.167504	0.195029	0.611796	28.0582	-0.167504	0.19505	0.623692	28.0582	-0.167504	0.19507	0.618856	28.0582	-0.167504	0.195069	0.608525	28.0582	-0.167504	0.195069	0.615388	28.0582	-0.167504
sp|P61982|1433G_MOUSE	0	0	0	FALSE	0.126143	0.279934	0.659115	28.1947	0.126143	0.279995	0.654906	28.1947	0.126143	0.280028	0.66074	28.1947	0.126143	0.279946	0.658517	28.1947	0.126143	0.279938	0.659381	28.1947	0.126143	0.279942	0.656785	28.1947	0.126143	0.279949	0.659402	28.1947	0.126143	0.279958	0.67057	28.1947	0.126143	0.279994	0.667042	28.1947	0.126143	0.280004	0.655775	28.1947	0.126143	0.280005	0.662044	28.1947	0.126143
sp|P62082|RS7_MOUSE	0	0	0	FALSE	-0.208479	0.165793	0.601048	25.6612	-0.208479	0.165823	0.595466	25.6612	-0.208479	0.165837	0.601596	25.6612	-0.208479	0.165797	0.598774	25.6612	-0.208479	0.165796	0.59937	25.6612	-0.208479	0.165799	0.596428	25.6612	-0.208479	0.165801	0.598793	25.6612	-0.208479	0.165834	0.612232	25.6612	-0.208479	0.165838	0.612218	25.6612	-0.208479	0.165826	0.595454	25.6612	-0.208479	0.165825	0.603416	25.6612	-0.208479
sp|P62137|PP1A_MOUSE	0	0	0	FALSE	0.229672	0.339499	0.681881	24.2596	0.229599	0.339553	0.678191	24.2596	0.229672	0.339508	0.682613	24.2596	0.229599	0.339541	0.681909	24.2596	0.229599	0.339546	0.681888	24.2596	0.229599	0.33955	0.679201	24.2596	0.229599	0.339547	0.681916	24.2596	0.229839	0.339461	0.689702	24.2595	0.229672	0.339541	0.686152	24.2596	0.229599	0.339552	0.678198	24.2596	0.229672	0.339503	0.684667	24.2596	0.229672
sp|P62141|PP1B_MOUSE	0	0	0	FALSE	0.118991	0.675244	0.789721	22.6154	0.11865	0.676023	0.785858	22.6152	0.118991	0.675245	0.790521	22.6154	0.11865	0.676017	0.790236	22.6152	0.11865	0.676021	0.790221	22.6152	0.11865	0.676024	0.787101	22.6152	0.11865	0.676021	0.790239	22.6152	0.111597	0.692786	0.808527	22.6166	0.120996	0.67108	0.794122	22.6138	0.11865	0.676021	0.785853	22.6152	0.119072	0.675012	0.792883	22.6154	0.121083
sp|P62192|PRS4_MOUSE	0	0	0	FALSE	-0.0336198	0.833392	0.821875	25.1341	-0.0336198	0.833402	0.81781	25.1341	-0.0336198	0.833407	0.822634	25.1341	-0.0336198	0.833393	0.822832	25.1341	-0.0336198	0.833393	0.822344	25.1341	-0.0336198	0.833395	0.819095	25.1341	-0.0336198	0.833395	0.822364	25.1341	-0.0336198	0.83341	0.835518	25.1341	-0.0336198	0.833409	0.831498	25.1341	-0.0336198	0.833403	0.817808	25.1341	-0.0336198	0.833403	0.825609	25.1341	-0.0336198
sp|P62196|PRS8_MOUSE	0	0	0	FALSE	-0.0612476	0.700951	0.796656	24.945	-0.0612476	0.700968	0.792264	24.945	-0.0612476	0.700976	0.797387	24.945	-0.0612476	0.700952	0.796674	24.945	-0.0612476	0.700953	0.796658	24.945	-0.0612476	0.700955	0.793512	24.945	-0.0612476	0.700955	0.796676	24.945	-0.0612476	0.700981	0.808527	24.945	-0.0612476	0.70098	0.803182	24.945	-0.0612476	0.70097	0.79226	24.945	-0.0612476	0.700969	0.799817	24.945	-0.0612476
sp|P62242|RS8_MOUSE	0	0	0	FALSE	-0.174709	0.244692	0.641126	26.7847	-0.174709	0.244725	0.637731	26.7847	-0.174709	0.244741	0.640967	26.7847	-0.174709	0.244696	0.64117	26.7847	-0.174709	0.244695	0.641138	26.7847	-0.174709	0.244699	0.637654	26.7847	-0.174709	0.2447	0.640213	26.7847	-0.174709	0.244737	0.645483	26.7847	-0.174709	0.244742	0.650415	26.7847	-0.174709	0.244729	0.636791	26.7847	-0.174709	0.244728	0.643208	26.7847	-0.174709
sp|P62245|RS15A_MOUSE	0	0	0	FALSE	-0.0435966	0.75673	0.804346	25.6864	-0.0435966	0.756749	0.799924	25.6864	-0.0435966	0.756759	0.805105	25.6864	-0.0435966	0.756733	0.804369	25.6864	-0.0435966	0.756732	0.804348	25.6864	-0.0435966	0.756734	0.801171	25.6864	-0.0435966	0.756735	0.80437	25.6864	-0.0435966	0.75675	0.816844	25.6864	-0.0435966	0.756756	0.814529	25.6864	-0.0435966	0.756752	0.799924	25.6864	-0.0435966	0.756752	0.807554	25.6864	-0.0435966
sp|P62259|1433E_MOUSE	0	0	0	FALSE	0.036233	0.769759	0.808871	27.5793	0.036233	0.769784	0.804418	27.5793	0.036233	0.769797	0.809626	27.5793	0.036233	0.769764	0.808893	27.5793	0.036233	0.769761	0.808873	27.5793	0.036233	0.769763	0.805679	27.5793	0.036233	0.769766	0.808894	27.5793	0.036233	0.769773	0.819306	27.5793	0.036233	0.769786	0.817329	27.5793	0.036233	0.769788	0.804417	27.5793	0.036233	0.769788	0.81209	27.5793	0.036233
sp|P62264|RS14_MOUSE	0	0	0	FALSE	-0.216086	0.220668	0.626689	24.3813	-0.216086	0.220689	0.623296	24.3813	-0.216086	0.220698	0.626367	24.3813	-0.216086	0.220669	0.626709	24.3813	-0.216086	0.22067	0.626696	24.3813	-0.216086	0.220674	0.623245	24.3813	-0.216086	0.220674	0.625733	24.3813	-0.216086	0.220721	0.63684	24.3813	-0.216086	0.220713	0.633632	24.3813	-0.216086	0.220691	0.622317	24.3813	-0.216086	0.220689	0.629412	24.3813	-0.216086
sp|P62267|RS23_MOUSE	0	0	0	FALSE	-0.45454	0.130315	0.578149	25.0559	-0.45454	0.130317	0.574963	25.0559	-0.45454	0.130315	0.578671	25.0559	-0.45454	0.130311	0.578145	25.0559	-0.45454	0.130316	0.578153	25.0559	-0.45454	0.130319	0.575882	25.0559	-0.45454	0.130316	0.578166	25.0559	-0.45454	0.130372	0.589727	25.0559	-0.45454	0.130347	0.589833	25.0559	-0.45454	0.130315	0.574953	25.0559	-0.45454	0.130312	0.580427	25.0559	-0.45454
sp|P62270|RS18_MOUSE	0	0	0	FALSE	-0.170475	0.162522	0.601048	27.2354	-0.170475	0.162571	0.595466	27.2354	-0.170475	0.162596	0.601596	27.2354	-0.170475	0.162531	0.598774	27.2354	-0.170475	0.162526	0.59937	27.2354	-0.170475	0.16253	0.596428	27.2354	-0.170475	0.162534	0.598793	27.2354	-0.170475	0.162547	0.612232	27.2354	-0.170475	0.162573	0.612218	27.2354	-0.170475	0.162578	0.595454	27.2354	-0.170475	0.162578	0.603416	27.2354	-0.170475
sp|P62281|RS11_MOUSE	0	0	0	FALSE	0.0339511	0.932039	0.842513	28.0507	0.0339511	0.932038	0.837374	28.0507	0.0339511	0.932038	0.843278	28.0507	0.0339511	0.932038	0.842477	28.0507	0.0339511	0.932039	0.842464	28.0507	0.0339511	0.932039	0.838698	28.0507	0.0339511	0.932039	0.842476	28.0507	0.0339511	0.932049	0.854844	28.0507	0.0339511	0.932044	0.850123	28.0507	0.0339511	0.932038	0.837371	28.0507	0.0339511	0.932037	0.845828	28.0507	0.0339511
sp|P62301|RS13_MOUSE	0	0	0	FALSE	-0.0680333	0.586505	0.759805	25.7526	-0.0680333	0.586545	0.755344	25.7526	-0.0680333	0.586567	0.760568	25.7526	-0.0680333	0.586512	0.759551	25.7526	-0.0680333	0.586508	0.759538	25.7526	-0.0680333	0.586511	0.75654	25.7526	-0.0680333	0.586515	0.759555	25.7526	-0.0680333	0.586529	0.772071	25.7526	-0.0680333	0.586549	0.76319	25.7526	-0.0680333	0.586551	0.755339	25.7526	-0.0680333	0.586551	0.762969	25.7526	-0.0680333
sp|P62309|RUXG_MOUSE	0	0	0	FALSE	-0.635259	0.149227	0.601048	23.3534	-0.635087	0.149355	0.595466	23.3536	-0.636559	0.148456	0.601596	23.354	-0.635087	0.149353	0.598774	23.3536	-0.635087	0.149359	0.59937	23.3536	-0.635087	0.149362	0.596428	23.3536	-0.635087	0.149358	0.598793	23.3536	-0.637309	0.14883	0.610735	23.3533	-0.633619	0.149333	0.610066	23.3543	-0.635087	0.149353	0.595454	23.3536	-0.634696	0.149561	0.603416	23.3537	-0.634955
sp|P62311|LSM3_MOUSE	0	0	0	FALSE	-0.140104	0.536832	0.753046	21.8952	-0.140104	0.53684	0.748939	21.8952	-0.140104	0.536842	0.753853	21.8952	-0.140104	0.536829	0.753074	21.8952	-0.140104	0.536833	0.753051	21.8952	-0.140104	0.536836	0.750079	21.8952	-0.140104	0.536834	0.753077	21.8952	-0.152069	0.503293	0.764343	21.8962	-0.133215	0.557885	0.760216	21.8952	-0.140104	0.53684	0.748944	21.8952	-0.140104	0.536837	0.756152	21.8952	-0.133215
sp|P62315|SMD1_MOUSE	0	0	0	FALSE	0.225363	0.482716	0.746978	22.5636	0.225363	0.482716	0.742853	22.5636	0.225363	0.482713	0.747651	22.5636	0.225363	0.482711	0.746989	22.5636	0.225363	0.482717	0.74698	22.5636	0.225363	0.48272	0.744033	22.5636	0.225363	0.482716	0.746996	22.5636	0.224321	0.486381	0.761427	22.5625	0.229728	0.475498	0.750559	22.5631	0.225363	0.482714	0.742847	22.5636	0.225728	0.48185	0.74926	22.5634	0.229728
sp|P62317|SMD2_MOUSE	0	0	0	FALSE	-0.0129005	0.944809	0.842513	25.1428	-0.0129005	0.944811	0.837374	25.1428	-0.0129005	0.944812	0.843278	25.1428	-0.0129005	0.944809	0.842477	25.1428	-0.0129005	0.944809	0.842464	25.1428	-0.0129005	0.944809	0.838698	25.1428	-0.0129005	0.944809	0.842476	25.1428	-0.0129005	0.944815	0.854844	25.1428	-0.0129005	0.944814	0.850123	25.1428	-0.0129005	0.944811	0.837371	25.1428	-0.0129005	0.944811	0.845828	25.1428	-0.0129005
sp|P62320|SMD3_MOUSE	0	0	0	FALSE	-0.294336	0.189533	0.610393	23.5481	-0.294032	0.189904	0.606789	23.5484	-0.294336	0.189544	0.609962	23.5481	-0.294032	0.189891	0.61016	23.5484	-0.293993	0.18996	0.610167	23.5484	-0.294032	0.189899	0.607767	23.5484	-0.294032	0.189897	0.610178	23.5484	-0.294269	0.190062	0.620045	23.548	-0.294435	0.189546	0.617274	23.5481	-0.294032	0.189903	0.606779	23.5484	-0.294336	0.189539	0.613372	23.5481	-0.294511
sp|P62331|ARF6_MOUSE	0	0	0	FALSE	-0.298921	0.329929	0.681881	22.9103	-0.298897	0.330023	0.678191	22.9103	-0.298921	0.329928	0.682613	22.9103	-0.298897	0.330016	0.681909	22.9103	-0.298897	0.330022	0.681888	22.9103	-0.298897	0.330026	0.679201	22.9103	-0.298897	0.330022	0.681916	22.9103	-0.303576	0.323422	0.689097	22.91	-0.297552	0.332164	0.686152	22.9106	-0.298897	0.33002	0.678198	22.9103	-0.298921	0.329925	0.684667	22.9103	-0.2982
sp|P62334|PRS10_MOUSE	0	0	0	FALSE	0.196197	0.21058	0.617114	24.3283	0.196197	0.210608	0.614779	24.3283	0.196197	0.210622	0.617724	24.3283	0.196197	0.210582	0.618165	24.3283	0.196197	0.210582	0.617119	24.3283	0.196197	0.210586	0.615728	24.3283	0.196197	0.210587	0.618179	24.3283	0.196197	0.210626	0.633558	24.3283	0.196197	0.210627	0.623471	24.3283	0.196197	0.210611	0.614777	24.3283	0.196197	0.21061	0.618921	24.3283	0.196197
sp|P62627|DLRB1_MOUSE	0	0	0	FALSE	-0.21094	0.40704	0.704031	24.106	-0.210879	0.407099	0.700085	24.106	-0.21094	0.407046	0.704899	24.106	-0.210879	0.407089	0.70398	24.106	-0.210879	0.407094	0.703974	24.106	-0.210879	0.407098	0.701198	24.106	-0.210879	0.407095	0.703989	24.106	-0.210791	0.407581	0.71325	24.1059	-0.21094	0.40708	0.706875	24.106	-0.210879	0.407097	0.700079	24.106	-0.21094	0.407042	0.706223	24.106	-0.210764
sp|P62631|EF1A2_MOUSE	0	0	0	FALSE	1.04156	0.16824	0.601048	22.9649	1.04162	0.168211	0.595466	22.9649	1.04156	0.168227	0.601596	22.9649	1.04162	0.16821	0.598774	22.9649	1.04162	0.168218	0.59937	22.9649	1.04162	0.168221	0.596428	22.9649	1.04162	0.168216	0.598793	22.9649	1.0369	0.169445	0.612232	22.9662	1.04411	0.167795	0.612218	22.9634	1.04162	0.168208	0.595454	22.9649	1.04153	0.168242	0.603416	22.9649	1.04413
sp|P62702|RS4X_MOUSE	0	0	0	FALSE	-0.18356	0.172608	0.601248	26.7391	-0.18356	0.172647	0.59567	26.7391	-0.18356	0.172667	0.601824	26.7391	-0.18356	0.172614	0.598879	26.7391	-0.18356	0.172611	0.59937	26.7391	-0.18356	0.172615	0.5965	26.7391	-0.18356	0.172618	0.59889	26.7391	-0.18356	0.172642	0.612232	26.7391	-0.18356	0.172656	0.612218	26.7391	-0.18356	0.172652	0.595687	26.7391	-0.18356	0.172652	0.603574	26.7391	-0.18356
sp|P62717|RL18A_MOUSE	0	0	0	FALSE	0.208556	0.205829	0.615602	24.6533	0.208556	0.205854	0.612276	24.6533	0.208556	0.205865	0.615208	24.6533	0.208556	0.205831	0.615623	24.6533	0.208556	0.205831	0.61561	24.6533	0.208556	0.205835	0.613188	24.6533	0.208556	0.205835	0.615635	24.6533	0.208556	0.205878	0.631061	24.6533	0.208556	0.205874	0.623471	24.6533	0.208556	0.205856	0.612281	24.6533	0.208556	0.205855	0.618921	24.6533	0.208556
sp|P62751|RL23A_MOUSE	0	0	0	FALSE	-0.14182	0.288011	0.659115	26.3674	-0.14182	0.288055	0.655577	26.3674	-0.14182	0.288079	0.66074	26.3674	-0.14182	0.288018	0.659148	26.3674	-0.14182	0.288014	0.659994	26.3674	-0.14182	0.288018	0.657395	26.3674	-0.14182	0.288022	0.660026	26.3674	-0.14182	0.288048	0.67057	26.3674	-0.14182	0.288065	0.667042	26.3674	-0.14182	0.288061	0.656454	26.3674	-0.14182	0.288061	0.662044	26.3674	-0.14182
sp|P62754|RS6_MOUSE	0	0	0	FALSE	-0.0461133	0.755566	0.804346	26.3303	-0.0461133	0.755583	0.799924	26.3303	-0.0461133	0.755592	0.805105	26.3303	-0.0461133	0.755568	0.804369	26.3303	-0.0461133	0.755568	0.804348	26.3303	-0.0461133	0.75557	0.801171	26.3303	-0.0461133	0.755571	0.80437	26.3303	-0.0461133	0.755589	0.816844	26.3303	-0.0461133	0.755591	0.814529	26.3303	-0.0461133	0.755585	0.799924	26.3303	-0.0461133	0.755585	0.807554	26.3303	-0.0461133
sp|P62774|MTPN_MOUSE	0	0	0	FALSE	-0.0491164	0.751231	0.804346	24.0403	-0.0491164	0.751246	0.799924	24.0403	-0.0491164	0.751253	0.805105	24.0403	-0.0491164	0.751232	0.804369	24.0403	-0.0491164	0.751232	0.804348	24.0403	-0.0491164	0.751234	0.801171	24.0403	-0.0491164	0.751234	0.80437	24.0403	-0.0491164	0.751255	0.815964	24.0403	-0.0491164	0.751256	0.814529	24.0403	-0.0491164	0.751248	0.799924	24.0403	-0.0491164	0.751247	0.807554	24.0403	-0.0491164
sp|P62806|H4_MOUSE	0	0	0	FALSE	-0.37622	0.0345812	0.416519	32.5593	-0.37622	0.0345894	0.414272	32.5593	-0.37622	0.0345929	0.416945	32.5593	-0.37622	0.0345814	0.416518	32.5593	-0.37622	0.0345821	0.416527	32.5593	-0.37622	0.0345835	0.414898	32.5593	-0.37622	0.0345833	0.416543	32.5593	-0.37622	0.034602	0.421029	32.5593	-0.37622	0.0345988	0.424471	32.5593	-0.37622	0.03459	0.414269	32.5593	-0.37622	0.0345894	0.418209	32.5593	-0.37622
sp|P62814|VATB2_MOUSE	0	0	0	FALSE	-0.214373	0.104788	0.558158	25.6815	-0.214373	0.104821	0.554987	25.6815	-0.214373	0.104838	0.558731	25.6815	-0.214373	0.104793	0.558024	25.6815	-0.214373	0.10479	0.558025	25.6815	-0.214373	0.104793	0.555835	25.6815	-0.214373	0.104796	0.558045	25.6815	-0.214373	0.104814	0.560627	25.6815	-0.214373	0.104827	0.559831	25.6815	-0.214373	0.104825	0.554985	25.6815	-0.214373	0.104826	0.560014	25.6815	-0.214373
sp|P62821|RAB1A_MOUSE	0	0	0	FALSE	0.109996	0.506183	0.753046	25.8897	0.109996	0.506206	0.748939	25.8897	0.109996	0.506216	0.753853	25.8897	0.109996	0.506184	0.753074	25.8897	0.109996	0.506185	0.753051	25.8897	0.109996	0.506188	0.750079	25.8897	0.109996	0.506189	0.753077	25.8897	0.109996	0.506229	0.764343	25.8897	0.109996	0.506225	0.760216	25.8897	0.109996	0.506208	0.748944	25.8897	0.109996	0.506207	0.756152	25.8897	0.109996
sp|P62827|RAN_MOUSE	0	0	0	FALSE	-0.278142	0.0497926	0.477208	26.4887	-0.278142	0.0498111	0.474749	26.4887	-0.278142	0.0498205	0.475283	26.4887	-0.278142	0.0497952	0.479896	26.4887	-0.278142	0.0497941	0.479875	26.4887	-0.278142	0.049796	0.475355	26.4887	-0.278142	0.0497972	0.477264	26.4887	-0.278142	0.0498123	0.484208	26.4887	-0.278142	0.0498176	0.48738	26.4887	-0.278142	0.0498135	0.47477	26.4887	-0.278142	0.0498133	0.479298	26.4887	-0.278142
sp|P62830|RL23_MOUSE	0	0	0	FALSE	-0.275979	0.155857	0.601048	26.0065	-0.275979	0.155871	0.595466	26.0065	-0.275979	0.155876	0.601596	26.0065	-0.275979	0.155856	0.598774	26.0065	-0.275979	0.155858	0.59937	26.0065	-0.275979	0.155862	0.596428	26.0065	-0.275979	0.15586	0.598793	26.0065	-0.275979	0.155908	0.612232	26.0065	-0.275979	0.155896	0.611415	26.0065	-0.275979	0.155872	0.595454	26.0065	-0.275979	0.15587	0.603416	26.0065	-0.275979
sp|P62835|RAP1A_MOUSE	0	0	0	FALSE	0.0979252	0.632357	0.773078	23.864	0.0971732	0.635437	0.770885	23.8636	0.0968203	0.636156	0.776201	23.8643	0.0971732	0.635426	0.775173	23.8636	0.0971994	0.635347	0.775057	23.8636	0.0971732	0.635431	0.772097	23.8636	0.0971732	0.63543	0.775176	23.8636	0.0963262	0.638417	0.788833	23.8638	0.0979252	0.632388	0.780441	23.864	0.0971732	0.635437	0.770883	23.8636	0.0979252	0.632366	0.776696	23.864	0.0970783
sp|P62843|RS15_MOUSE	0	0	0	FALSE	-0.320505	0.0702188	0.510248	26.1004	-0.320505	0.0702316	0.509544	26.1004	-0.320505	0.0702371	0.510707	26.1004	-0.320505	0.0702191	0.510238	26.1004	-0.320505	0.0702201	0.510253	26.1004	-0.320505	0.0702224	0.508252	26.1004	-0.320505	0.0702221	0.510263	26.1004	-0.320505	0.070251	0.51418	26.1004	-0.320505	0.0702461	0.518437	26.1004	-0.320505	0.0702326	0.509532	26.1004	-0.320505	0.0702316	0.514379	26.1004	-0.320505
sp|P62849|RS24_MOUSE	0	0	0	FALSE	-0.109751	0.374879	0.688147	24.5118	-0.109751	0.374932	0.684443	24.5118	-0.109751	0.37496	0.68892	24.5118	-0.109751	0.374889	0.688182	24.5118	-0.109751	0.374883	0.688155	24.5118	-0.109751	0.374887	0.685443	24.5118	-0.109751	0.374892	0.688187	24.5118	-0.109751	0.374909	0.698021	24.5118	-0.109751	0.374936	0.69628	24.5118	-0.109751	0.37494	0.684455	24.5118	-0.109751	0.374941	0.690255	24.5118	-0.109751
sp|P62852|RS25_MOUSE	0	0	0	FALSE	-0.291148	0.138038	0.585462	25.8145	-0.291148	0.138052	0.582284	25.8145	-0.291148	0.138056	0.586069	25.8145	-0.291148	0.138037	0.585472	25.8145	-0.291148	0.13804	0.585469	25.8145	-0.291148	0.138043	0.583169	25.8145	-0.291148	0.138042	0.58549	25.8145	-0.291148	0.138087	0.594308	25.8145	-0.291148	0.138075	0.592644	25.8145	-0.291148	0.138052	0.582284	25.8145	-0.291148	0.13805	0.587831	25.8145	-0.291148
sp|P62855|RS26_MOUSE	0	0	0	FALSE	-0.320291	0.178256	0.602767	24.7102	-0.320291	0.178264	0.598297	24.7102	-0.320291	0.178265	0.603375	24.7102	-0.320291	0.178253	0.601599	24.7102	-0.320291	0.178258	0.601599	24.7102	-0.320291	0.178261	0.599234	24.7102	-0.320291	0.178258	0.601616	24.7102	-0.320291	0.178316	0.616378	24.7102	-0.320291	0.178295	0.612218	24.7102	-0.320291	0.178263	0.598292	24.7102	-0.320291	0.17826	0.605168	24.7102	-0.320291
sp|P62858|RS28_MOUSE	0	0	0	FALSE	0.402476	0.160964	0.601048	25.0585	0.402476	0.160967	0.595466	25.0585	0.402476	0.160965	0.601596	25.0585	0.402476	0.16096	0.598774	25.0585	0.402476	0.160965	0.59937	25.0585	0.402476	0.160968	0.596428	25.0585	0.402476	0.160965	0.598793	25.0585	0.402476	0.161025	0.612232	25.0585	0.402476	0.160999	0.612218	25.0585	0.402476	0.160965	0.595454	25.0585	0.402476	0.160962	0.603416	25.0585	0.402476
sp|P62862|RS30_MOUSE	0	0	0	FALSE	-0.175875	0.313712	0.678197	24.1643	-0.175875	0.313735	0.674505	24.1643	-0.175875	0.313745	0.679736	24.1643	-0.175875	0.313713	0.678217	24.1643	-0.175875	0.313715	0.678203	24.1643	-0.175875	0.313719	0.675531	24.1643	-0.175875	0.313718	0.678226	24.1643	-0.175875	0.313768	0.688916	24.1643	-0.175875	0.31376	0.686152	24.1643	-0.175875	0.313737	0.674507	24.1643	-0.175875	0.313735	0.680938	24.1643	-0.175875
sp|P62869|ELOB_MOUSE	0	0	0	FALSE	0.88198	0.0899351	0.540062	22.6436	0.881418	0.090075	0.53725	22.6433	0.88198	0.0899272	0.540513	22.6436	0.881418	0.0900733	0.540103	22.6433	0.881285	0.0901049	0.540077	22.6432	0.881418	0.0900813	0.537958	22.6433	0.881418	0.0900777	0.540118	22.6433	0.869762	0.0918583	0.549533	22.6474	0.886665	0.0892332	0.547073	22.6419	0.881418	0.0900725	0.537272	22.6433	0.882033	0.0898977	0.542397	22.6435	0.886553
sp|P62874|GBB1_MOUSE	0	0	0	FALSE	0.193472	0.285206	0.659115	25.979	0.193472	0.285226	0.654906	25.979	0.193472	0.285235	0.66074	25.979	0.193472	0.285206	0.658517	25.979	0.193472	0.285208	0.659381	25.979	0.193472	0.285212	0.656785	25.979	0.193472	0.285211	0.659402	25.979	0.193472	0.285262	0.67057	25.979	0.193472	0.285252	0.667042	25.979	0.193472	0.285228	0.655775	25.979	0.193472	0.285226	0.662044	25.979	0.193472
sp|P62880|GBB2_MOUSE	0	0	0	FALSE	-0.104656	0.678075	0.790444	24.9566	-0.104656	0.678079	0.786569	24.9566	-0.104656	0.678079	0.791156	24.9566	-0.104656	0.678073	0.790985	24.9566	-0.104656	0.678076	0.790971	24.9566	-0.104656	0.678079	0.787848	24.9566	-0.104656	0.678077	0.790988	24.9566	-0.104656	0.678118	0.805653	24.9566	-0.104656	0.678102	0.797824	24.9566	-0.104656	0.678079	0.786073	24.9566	-0.104656	0.678077	0.793681	24.9566	-0.104656
sp|P62889|RL30_MOUSE	0	0	0	FALSE	0.0364101	0.856736	0.827636	25.052	0.0364101	0.85674	0.822755	25.052	0.0364101	0.856742	0.828393	25.052	0.0364101	0.856735	0.827343	25.052	0.0364101	0.856736	0.827234	25.052	0.0364101	0.856737	0.824056	25.052	0.0364101	0.856737	0.827343	25.052	0.0364101	0.856754	0.839879	25.052	0.0364101	0.856749	0.835236	25.052	0.0364101	0.85674	0.822751	25.052	0.0364101	0.856739	0.831282	25.052	0.0364101
sp|P62897|CYC_MOUSE	0	0	0	FALSE	0.226084	0.0768252	0.526751	28.2275	0.226084	0.0768558	0.52613	28.2275	0.226084	0.076872	0.527549	28.2275	0.226084	0.0768305	0.5268	28.2275	0.226084	0.0768276	0.526768	28.2275	0.226084	0.07683	0.524702	28.2275	0.226084	0.0768328	0.526815	28.2275	0.226084	0.0768454	0.528144	28.2275	0.226084	0.0768597	0.533004	28.2275	0.226084	0.0768602	0.525988	28.2275	0.226084	0.0768604	0.531179	28.2275	0.226084
sp|P62900|RL31_MOUSE	0	0	0	FALSE	-0.0833525	0.682686	0.790444	25.8313	-0.0833525	0.682695	0.786569	25.8313	-0.0833525	0.682698	0.791156	25.8313	-0.0833525	0.682685	0.790985	25.8313	-0.0833525	0.682688	0.790971	25.8313	-0.0833525	0.68269	0.787848	25.8313	-0.0833525	0.682689	0.790988	25.8313	-0.0833525	0.682725	0.805653	25.8313	-0.0833525	0.682714	0.798661	25.8313	-0.0833525	0.682695	0.786073	25.8313	-0.0833525	0.682694	0.793681	25.8313	-0.0833525
sp|P62908|RS3_MOUSE	0	0	0	FALSE	-0.0753165	0.679989	0.790444	28.0981	-0.0753165	0.680001	0.786569	28.0981	-0.0753165	0.680006	0.791156	28.0981	-0.0753165	0.679989	0.790985	28.0981	-0.0753165	0.67999	0.790971	28.0981	-0.0753165	0.679992	0.787848	28.0981	-0.0753165	0.679992	0.790988	28.0981	-0.0753165	0.680024	0.805653	28.0981	-0.0753165	0.680018	0.798159	28.0981	-0.0753165	0.680002	0.786073	28.0981	-0.0753165	0.680001	0.793681	28.0981	-0.0753165
sp|P62911|RL32_MOUSE	0	0	0	FALSE	-0.28225	0.10985	0.559458	25.7782	-0.28225	0.109866	0.556352	25.7782	-0.28225	0.109873	0.559924	25.7782	-0.28225	0.10985	0.559445	25.7782	-0.28225	0.109852	0.559461	25.7782	-0.28225	0.109854	0.557264	25.7782	-0.28225	0.109854	0.559468	25.7782	-0.28225	0.109891	0.56252	25.7782	-0.28225	0.109885	0.562249	25.7782	-0.28225	0.109867	0.556337	25.7782	-0.28225	0.109866	0.56163	25.7782	-0.28225
sp|P62918|RL8_MOUSE	0	0	0	FALSE	-0.049201	0.699958	0.796656	26.5384	-0.049201	0.699987	0.792264	26.5384	-0.049201	0.700002	0.797387	26.5384	-0.049201	0.699963	0.796674	26.5384	-0.049201	0.69996	0.796658	26.5384	-0.049201	0.699962	0.793512	26.5384	-0.049201	0.699965	0.796676	26.5384	-0.049201	0.699977	0.808527	26.5384	-0.049201	0.699991	0.802771	26.5384	-0.049201	0.699991	0.79226	26.5384	-0.049201	0.699991	0.799817	26.5384	-0.049201
sp|P62960|YBOX1_MOUSE	0	0	0	FALSE	-0.407203	0.0894	0.540062	23.7472	-0.407172	0.0894116	0.53725	23.7472	-0.407305	0.0893211	0.540365	23.7473	-0.407172	0.0894039	0.540103	23.7472	-0.407172	0.0894072	0.540077	23.7472	-0.407172	0.0894098	0.537958	23.7472	-0.407172	0.0894078	0.540118	23.7472	-0.40746	0.0893666	0.549533	23.7471	-0.40727	0.0894216	0.547073	23.7472	-0.407172	0.0894109	0.537272	23.7472	-0.40727	0.0893964	0.542397	23.7472	-0.407356
sp|P62962|PROF1_MOUSE	0	0	0	FALSE	-0.193113	0.190261	0.610393	27.8365	-0.193113	0.190293	0.606789	27.8365	-0.193113	0.190309	0.609962	27.8365	-0.193113	0.190265	0.61016	27.8365	-0.193113	0.190263	0.610167	27.8365	-0.193113	0.190267	0.607767	27.8365	-0.193113	0.190269	0.610178	27.8365	-0.193113	0.190302	0.620045	27.8365	-0.193113	0.190308	0.617274	27.8365	-0.193113	0.190297	0.606779	27.8365	-0.193113	0.190296	0.613372	27.8365	-0.193113
sp|P62996|TRA2B_MOUSE	0	0	0	FALSE	-0.229878	0.247823	0.641973	24.2036	-0.229878	0.247838	0.638487	24.2036	-0.229878	0.247843	0.641694	24.2036	-0.229878	0.247821	0.641992	24.2036	-0.229878	0.247824	0.64198	24.2036	-0.229878	0.247828	0.638511	24.2036	-0.229878	0.247827	0.641058	24.2036	-0.230031	0.247771	0.647567	24.2036	-0.229878	0.247866	0.651281	24.2036	-0.229878	0.247838	0.637549	24.2036	-0.229878	0.247836	0.644577	24.2036	-0.230031
sp|P63001|RAC1_MOUSE	0	0	0	FALSE	0.24948	0.254424	0.647365	25.9529	0.24948	0.254436	0.643089	25.9529	0.24948	0.254438	0.646577	25.9529	0.24948	0.254422	0.646607	25.9529	0.24948	0.254426	0.64659	25.9529	0.24948	0.25443	0.643103	25.9529	0.24948	0.254427	0.645672	25.9529	0.24948	0.254487	0.65497	25.9529	0.24948	0.254467	0.656713	25.9529	0.24948	0.254435	0.642155	25.9529	0.24948	0.254433	0.649915	25.9529	0.24948
sp|P63005|LIS1_MOUSE	0	0	0	FALSE	-0.216494	0.306147	0.674804	24.2701	-0.216494	0.30616	0.671105	24.2701	-0.216494	0.306164	0.676311	24.2701	-0.216494	0.306145	0.674816	24.2701	-0.216494	0.306149	0.675667	24.2701	-0.216494	0.306153	0.67215	24.2701	-0.216494	0.306151	0.675685	24.2701	-0.21657	0.306142	0.687038	24.2701	-0.216494	0.306191	0.685684	24.2701	-0.216494	0.30616	0.671102	24.2701	-0.216494	0.306157	0.677499	24.2701	-0.21657
sp|P63017|HSP7C_MOUSE	0	0	0	FALSE	-0.253293	0.0674375	0.505527	30.001	-0.253293	0.067461	0.504923	30.001	-0.253293	0.067473	0.506002	30.001	-0.253293	0.067441	0.505521	30.001	-0.253293	0.0674394	0.505533	30.001	-0.253293	0.0674417	0.503551	30.001	-0.253293	0.0674433	0.505545	30.001	-0.253293	0.0674602	0.506566	30.001	-0.253293	0.0674679	0.511332	30.001	-0.253293	0.0674641	0.504914	30.001	-0.253293	0.0674639	0.509718	30.001	-0.253293
sp|P63024|VAMP3_MOUSE	0	0	0	FALSE	0.0369147	0.913691	0.840472	24.2965	0.0368825	0.913744	0.835392	24.2966	0.0369147	0.91369	0.841238	24.2965	0.0368825	0.913743	0.840493	24.2966	0.0368825	0.913744	0.840473	24.2966	0.0368825	0.913745	0.83671	24.2966	0.0368825	0.913744	0.840492	24.2966	0.0367312	0.914131	0.853793	24.2965	0.0369147	0.913698	0.850123	24.2965	0.0368825	0.913744	0.835389	24.2966	0.0369147	0.913689	0.843804	24.2965	0.0367634
sp|P63028|TCTP_MOUSE	0	0	0	FALSE	0.104169	0.505207	0.753046	26.354	0.104169	0.505234	0.748939	26.354	0.104169	0.505246	0.753853	26.354	0.104169	0.505209	0.753074	26.354	0.104169	0.505209	0.753051	26.354	0.104169	0.505213	0.750079	26.354	0.104169	0.505214	0.753077	26.354	0.104169	0.50525	0.764343	26.354	0.104169	0.505251	0.760216	26.354	0.104169	0.505237	0.748944	26.354	0.104169	0.505236	0.756152	26.354	0.104169
sp|P63030|MPC1_MOUSE	0	0	0	FALSE	0.395479	0.0300623	0.412173	23.8362	0.395185	0.0302653	0.41051	23.8362	0.395479	0.0300722	0.412749	23.8362	0.395185	0.0302583	0.412758	23.8362	0.395212	0.0302516	0.412179	23.8361	0.395185	0.0302604	0.411161	23.8362	0.395185	0.0302601	0.412785	23.8362	0.394879	0.0304851	0.416895	23.8362	0.395479	0.0300781	0.417536	23.8362	0.395185	0.0302658	0.4105	23.8362	0.395479	0.0300691	0.412913	23.8362	0.395311
sp|P63037|DNJA1_MOUSE	0	0	0	FALSE	-0.186528	0.540459	0.753046	23.7613	-0.186961	0.539545	0.748939	23.7613	-0.186528	0.540458	0.753853	23.7613	-0.186961	0.539538	0.753074	23.7613	-0.186961	0.539544	0.753051	23.7613	-0.186961	0.539547	0.750079	23.7613	-0.186961	0.539544	0.753077	23.7613	-0.187216	0.539306	0.764343	23.761	-0.186662	0.540282	0.760216	23.7613	-0.186961	0.539543	0.748944	23.7613	-0.186662	0.540245	0.756152	23.7613	-0.186648
sp|P63038|CH60_MOUSE	0	0	0	FALSE	-0.0940254	0.542225	0.753046	29.1635	-0.0940254	0.542252	0.748939	29.1635	-0.0940254	0.542264	0.753853	29.1635	-0.0940254	0.542228	0.753074	29.1635	-0.0940254	0.542228	0.753051	29.1635	-0.0940254	0.542231	0.750079	29.1635	-0.0940254	0.542232	0.753077	29.1635	-0.0940254	0.542266	0.765103	29.1635	-0.0940254	0.542267	0.760216	29.1635	-0.0940254	0.542255	0.748944	29.1635	-0.0940254	0.542254	0.756152	29.1635	-0.0940254
sp|P63073|IF4E_MOUSE	1	1	0	FALSE	0.352949	0.39168	0.694728	22.1352	0.35305	0.391596	0.690743	22.1352	0.352949	0.391672	0.695342	22.1352	0.35305	0.391593	0.69459	22.1352	0.35305	0.3916	0.694586	22.1352	0.35305	0.391604	0.691848	22.1352	0.35305	0.391599	0.6946	22.1352	0.45982	0.273235	0.666769	22.0843	0.362412	0.380777	0.699707	22.1341	0.35305	0.391593	0.690735	22.1352	0.352949	0.391671	0.697462	22.1352	0.362451
sp|P63085|MK01_MOUSE	0	0	0	FALSE	0.163971	0.504594	0.753046	25.7336	0.163971	0.5046	0.748939	25.7336	0.163971	0.504601	0.753853	25.7336	0.163971	0.504591	0.753074	25.7336	0.163971	0.504595	0.753051	25.7336	0.163971	0.504599	0.750079	25.7336	0.163971	0.504596	0.753077	25.7336	0.163971	0.504654	0.764343	25.7336	0.163971	0.504631	0.760216	25.7336	0.163971	0.504599	0.748944	25.7336	0.163971	0.504597	0.756152	25.7336	0.163971
sp|P63101|1433Z_MOUSE	0	0	0	FALSE	-0.0176635	0.907161	0.838829	27.8704	-0.0176635	0.907167	0.833758	27.8704	-0.0176635	0.90717	0.839598	27.8704	-0.0176635	0.907162	0.838851	27.8704	-0.0176635	0.907162	0.83883	27.8704	-0.0176635	0.907162	0.835071	27.8704	-0.0176635	0.907163	0.83885	27.8704	-0.0176635	0.90717	0.851259	27.8704	-0.0176635	0.907171	0.84773	27.8704	-0.0176635	0.907168	0.833755	27.8704	-0.0176635	0.907168	0.842158	27.8704	-0.0176635
sp|P63158|HMGB1_MOUSE	0	0	0	FALSE	-0.136521	0.415649	0.70488	28.2859	-0.136521	0.415673	0.700309	28.2859	-0.136521	0.415684	0.705523	28.2859	-0.136521	0.41565	0.704201	28.2859	-0.136521	0.415651	0.704194	28.2859	-0.136521	0.415655	0.701417	28.2859	-0.136521	0.415655	0.70421	28.2859	-0.136521	0.4157	0.715981	28.2859	-0.136521	0.415695	0.710215	28.2859	-0.136521	0.415676	0.700303	28.2859	-0.136521	0.415674	0.707646	28.2859	-0.136521
sp|P63168|DYL1_MOUSE	0	0	0	FALSE	0.0876416	0.623766	0.769709	24.5965	0.0876416	0.623782	0.76546	24.5965	0.0876416	0.623788	0.770406	24.5965	0.0876416	0.623766	0.769724	24.5965	0.0876416	0.623768	0.76971	24.5965	0.0876416	0.623771	0.766672	24.5965	0.0876416	0.62377	0.769727	24.5965	0.0876416	0.623807	0.782954	24.5965	0.0876416	0.6238	0.776959	24.5965	0.0876416	0.623783	0.765455	24.5965	0.0876416	0.623781	0.772754	24.5965	0.0876416
sp|P63242|IF5A1_MOUSE	0	0	0	FALSE	-0.260264	0.0639695	0.498166	26.5953	-0.260264	0.0639915	0.497765	26.5953	-0.260264	0.0640027	0.498839	26.5953	-0.260264	0.0639727	0.50041	26.5953	-0.260264	0.0639714	0.500393	26.5953	-0.260264	0.0639735	0.496227	26.5953	-0.260264	0.063975	0.500429	26.5953	-0.260264	0.0639921	0.501035	26.5953	-0.260264	0.0639987	0.505367	26.5953	-0.260264	0.0639944	0.49778	26.5953	-0.260264	0.0639942	0.502526	26.5953	-0.260264
sp|P63254|CRIP1_MOUSE	1	1	0	FALSE	-0.526953	0.17297	0.601302	23.3231	-0.527706	0.172243	0.595466	23.3229	-0.526953	0.172964	0.601824	23.3231	-0.527706	0.172239	0.598774	23.3229	-0.527197	0.17276	0.59937	23.3232	-0.527706	0.172249	0.596428	23.3229	-0.527706	0.172244	0.598793	23.3229	-0.173213	0.717743	0.808527	23.1603	-0.526292	0.173213	0.612218	23.3234	-0.527706	0.17224	0.595454	23.3229	-0.52699	0.172939	0.603574	23.323	-0.477088
sp|P63276|RS17_MOUSE	0	0	0	FALSE	-0.342333	0.0761724	0.524723	25.6433	-0.342333	0.0761829	0.524016	25.6433	-0.342333	0.0761868	0.525363	25.6433	-0.342333	0.0761719	0.524744	25.6433	-0.342333	0.0761737	0.524734	25.6433	-0.342333	0.076176	0.522677	25.6433	-0.342333	0.0761752	0.524764	25.6433	-0.342333	0.0762086	0.526165	25.6433	-0.342333	0.0762001	0.533004	25.6433	-0.342333	0.0761833	0.524025	25.6433	-0.342333	0.0761821	0.529019	25.6433	-0.342333
sp|P63321|RALA_MOUSE	0	0	0	FALSE	-0.0915266	0.806778	0.819176	22.5673	-0.0914691	0.806907	0.815134	22.5674	-0.0915266	0.806775	0.819925	22.5673	-0.0914691	0.806905	0.819675	22.5674	-0.0914691	0.806908	0.819657	22.5674	-0.0914691	0.806909	0.816419	22.5674	-0.0914691	0.806907	0.819676	22.5674	-0.0986443	0.791447	0.829742	22.5678	-0.0877714	0.814147	0.827443	22.5686	-0.0914691	0.806906	0.815131	22.5674	-0.091471	0.806879	0.822424	22.5673	-0.0877714
sp|P63323|RS12_MOUSE	0	0	0	FALSE	-0.390443	0.15987	0.601048	24.8911	-0.390443	0.159873	0.595466	24.8911	-0.390443	0.159872	0.601596	24.8911	-0.390443	0.159866	0.598774	24.8911	-0.390443	0.159871	0.59937	24.8911	-0.390443	0.159874	0.596428	24.8911	-0.390443	0.159871	0.598793	24.8911	-0.390443	0.159931	0.612232	24.8911	-0.390443	0.159905	0.611415	24.8911	-0.390443	0.159872	0.595454	24.8911	-0.390443	0.159869	0.603416	24.8911	-0.390443
sp|P63325|RS10_MOUSE	0	0	0	FALSE	0.291017	0.126555	0.578002	25.2579	0.291017	0.126569	0.574804	25.2579	0.291017	0.126575	0.578502	25.2579	0.291017	0.126555	0.577993	25.2579	0.291017	0.126557	0.578005	25.2579	0.291017	0.12656	0.575734	25.2579	0.291017	0.126559	0.578015	25.2579	0.291017	0.126601	0.589727	25.2579	0.291017	0.126591	0.585224	25.2579	0.291017	0.12657	0.574791	25.2579	0.291017	0.126568	0.580262	25.2579	0.291017
sp|P63328|PP2BA_MOUSE	0	0	0	FALSE	-0.0901986	0.856985	0.827636	22.8633	-0.0900525	0.857222	0.822755	22.8634	-0.0901986	0.856982	0.828393	22.8633	-0.0900525	0.857222	0.827343	22.8634	-0.0900525	0.857224	0.827234	22.8634	-0.0900525	0.857225	0.824056	22.8634	-0.0900525	0.857224	0.827343	22.8634	-0.0935989	0.851848	0.839622	22.8626	-0.0887875	0.859181	0.835236	22.8633	-0.0900525	0.857221	0.822751	22.8634	-0.0899991	0.857292	0.831282	22.8632	-0.0885642
sp|P63330|PP2AA_MOUSE	0	0	0	FALSE	0.129891	0.402021	0.69878	24.7441	0.129891	0.402052	0.694973	24.7441	0.129891	0.402066	0.699491	24.7441	0.129891	0.402024	0.698803	24.7441	0.129891	0.402024	0.698786	24.7441	0.129891	0.402028	0.696031	24.7441	0.129891	0.402029	0.69881	24.7441	0.129891	0.402069	0.712101	24.7441	0.129891	0.40207	0.706304	24.7441	0.129891	0.402055	0.694976	24.7441	0.129891	0.402054	0.701605	24.7441	0.129891
sp|P67778|PHB_MOUSE	0	0	0	FALSE	0.0819742	0.507168	0.753046	27.1785	0.0819742	0.507216	0.748939	27.1785	0.0819742	0.507241	0.753853	27.1785	0.0819742	0.507177	0.753074	27.1785	0.0819742	0.507172	0.753051	27.1785	0.0819742	0.507176	0.750079	27.1785	0.0819742	0.50718	0.753077	27.1785	0.0819742	0.507195	0.764343	27.1785	0.0819742	0.507219	0.760216	27.1785	0.0819742	0.507222	0.748944	27.1785	0.0819742	0.507223	0.756152	27.1785	0.0819742
sp|P67871|CSK2B_MOUSE	0	0	0	FALSE	-0.367997	0.28681	0.659115	22.4796	-0.368045	0.286771	0.655246	22.4796	-0.367997	0.286805	0.66074	22.4796	-0.368045	0.286765	0.658889	22.4796	-0.368045	0.286772	0.659763	22.4796	-0.368045	0.286776	0.657164	22.4796	-0.368045	0.286771	0.659776	22.4796	-0.373761	0.278415	0.67057	22.4797	-0.366827	0.289303	0.667042	22.4785	-0.368045	0.286768	0.656106	22.4796	-0.367793	0.287009	0.662044	22.4795	-0.366827
sp|P67984|RL22_MOUSE	0	0	0	FALSE	-0.100681	0.71858	0.797974	24.4817	-0.101189	0.717551	0.793882	24.4814	-0.100681	0.718581	0.798745	24.4817	-0.101189	0.717546	0.798296	24.4814	-0.100681	0.718581	0.798276	24.4817	-0.101189	0.717552	0.795124	24.4814	-0.101189	0.71755	0.798297	24.4814	-0.101269	0.717427	0.808527	24.4814	-0.100681	0.718603	0.807875	24.4817	-0.101189	0.71755	0.793881	24.4814	-0.100681	0.718579	0.801171	24.4817	-0.100748
sp|P68037|UB2L3_MOUSE	0	0	0	FALSE	-0.0135125	0.930338	0.842513	25.9467	-0.0135125	0.930343	0.837374	25.9467	-0.0135125	0.930345	0.843278	25.9467	-0.0135125	0.930339	0.842477	25.9467	-0.0135125	0.930339	0.842464	25.9467	-0.0135125	0.930339	0.838698	25.9467	-0.0135125	0.93034	0.842476	25.9467	-0.0135125	0.930345	0.854844	25.9467	-0.0135125	0.930346	0.850123	25.9467	-0.0135125	0.930343	0.837371	25.9467	-0.0135125	0.930343	0.845828	25.9467	-0.0135125
sp|P68040|RACK1_MOUSE	0	0	0	FALSE	-0.0748245	0.649535	0.781067	25.4649	-0.0748245	0.649553	0.776615	25.4649	-0.0748245	0.649562	0.781803	25.4649	-0.0748245	0.649537	0.780937	25.4649	-0.0748245	0.649537	0.780922	25.4649	-0.0748245	0.64954	0.777839	25.4649	-0.0748245	0.64954	0.78094	25.4649	-0.0748245	0.649571	0.796101	25.4649	-0.0748245	0.649568	0.78811	25.4649	-0.0748245	0.649555	0.776611	25.4649	-0.0748245	0.649554	0.783856	25.4649	-0.0748245
sp|P68134|ACTS_MOUSE	0	0	0	FALSE	0.0182454	0.95209	0.843504	32.5416	0.0182454	0.95209	0.838538	32.5416	0.0182454	0.95209	0.844268	32.5416	0.0182454	0.952089	0.843645	32.5416	0.0182454	0.95209	0.843505	32.5416	0.0182454	0.952091	0.839862	32.5416	0.0182454	0.95209	0.843644	32.5416	0.0182454	0.952097	0.854844	32.5416	0.0182454	0.952094	0.852339	32.5416	0.0182454	0.95209	0.838535	32.5416	0.0182454	0.95209	0.846844	32.5416	0.0182454
sp|P68181|KAPCB_MOUSE	0	0	0	FALSE	0.0184104	0.912467	0.840472	20.9553	0.0184104	0.912472	0.835392	20.9553	0.0184104	0.912474	0.841238	20.9553	0.0184104	0.912467	0.840493	20.9553	0.0184104	0.912467	0.840473	20.9553	0.0184104	0.912468	0.83671	20.9553	0.0184104	0.912468	0.840492	20.9553	-0.00102745	0.995022	0.86198	20.9569	0.0430256	0.800633	0.826511	20.9526	0.0184104	0.912472	0.835389	20.9553	0.0184104	0.912472	0.843804	20.9553	0.0452658
sp|P68254|1433T_MOUSE	0	0	0	FALSE	0.0461464	0.713386	0.797974	26.6296	0.0461464	0.713416	0.793882	26.6296	0.0461464	0.713431	0.798745	26.6296	0.0461464	0.713392	0.798296	26.6296	0.0461464	0.713389	0.798276	26.6296	0.0461464	0.713391	0.795124	26.6296	0.0461464	0.713394	0.798297	26.6296	0.0461464	0.713404	0.808527	26.6296	0.0461464	0.713419	0.807875	26.6296	0.0461464	0.71342	0.793881	26.6296	0.0461464	0.71342	0.801171	26.6296	0.0461464
sp|P68368|TBA4A_MOUSE	0	0	0	FALSE	0.0338372	0.788057	0.815446	25.778	0.0338372	0.788079	0.810947	25.778	0.0338372	0.788091	0.81619	25.778	0.0338372	0.788061	0.815466	25.778	0.0338372	0.788059	0.815448	25.778	0.0338372	0.788061	0.812227	25.778	0.0338372	0.788063	0.815467	25.778	0.0338372	0.788071	0.829227	25.778	0.0338372	0.788082	0.823231	25.778	0.0338372	0.788083	0.810944	25.778	0.0338372	0.788083	0.818679	25.778	0.0338372
sp|P68372|TBB4B_MOUSE	0	0	0	FALSE	0.0239481	0.830268	0.821875	25.9334	0.0239481	0.830291	0.817547	25.9334	0.0239481	0.830304	0.822634	25.9334	0.0239481	0.830273	0.82256	25.9334	0.0239481	0.83027	0.822067	25.9334	0.0239481	0.830271	0.81882	25.9334	0.0239481	0.830274	0.82209	25.9334	0.0239481	0.830274	0.834753	25.9334	0.0239481	0.830289	0.830864	25.9334	0.0239481	0.830295	0.817548	25.9334	0.0239481	0.830295	0.825609	25.9334	0.0239481
sp|P68373|TBA1C_MOUSE	0	0	0	FALSE	-0.00740981	0.946855	0.842513	28.5327	-0.00740981	0.946862	0.837374	28.5327	-0.00740981	0.946866	0.843278	28.5327	-0.00740981	0.946856	0.842477	28.5327	-0.00740981	0.946855	0.842464	28.5327	-0.00740981	0.946856	0.838698	28.5327	-0.00740981	0.946857	0.842476	28.5327	-0.00740981	0.946857	0.854844	28.5327	-0.00740981	0.946862	0.850335	28.5327	-0.00740981	0.946863	0.837371	28.5327	-0.00740981	0.946864	0.845828	28.5327	-0.00740981
sp|P68433|H31_MOUSE	0	0	0	FALSE	-0.179342	0.762484	0.806509	21.6598	-0.179342	0.762482	0.802051	21.6598	-0.179943	0.761843	0.806798	21.6601	-0.179342	0.762481	0.806525	21.6598	-0.179342	0.762485	0.80651	21.6598	-0.179342	0.762487	0.803324	21.6598	-0.179342	0.762484	0.806527	21.6598	-0.193695	0.743963	0.815964	21.662	-0.161492	0.785561	0.821794	21.662	-0.179342	0.76248	0.802047	21.6598	-0.179342	0.762478	0.809696	21.6598	-0.162092
sp|P68510|1433F_MOUSE	0	0	0	FALSE	-0.0193139	0.897202	0.836704	24.5302	-0.0193139	0.897209	0.83153	24.5302	-0.0193139	0.897213	0.837468	24.5302	-0.0193139	0.897203	0.836614	24.5302	-0.0193139	0.897203	0.836594	24.5302	-0.0193139	0.897204	0.833288	24.5302	-0.0193139	0.897204	0.836613	24.5302	-0.0193139	0.897212	0.848248	24.5302	-0.0193139	0.897213	0.843375	24.5302	-0.0193139	0.89721	0.831527	24.5302	-0.0193139	0.89721	0.839596	24.5302	-0.0193139
sp|P70168|IMB1_MOUSE	0	0	0	FALSE	0.0525744	0.669563	0.788728	26.2169	0.0525744	0.669597	0.784307	26.2169	0.0525744	0.669616	0.789334	26.2169	0.0525744	0.669569	0.78868	26.2169	0.0525744	0.669565	0.788667	26.2169	0.0525744	0.669568	0.785553	26.2169	0.0525744	0.669571	0.788684	26.2169	0.0525744	0.669582	0.800332	26.2169	0.0525744	0.6696	0.794122	26.2169	0.0525744	0.669602	0.784302	26.2169	0.0525744	0.669603	0.791854	26.2169	0.0525744
sp|P70180|ANPRC_MOUSE	0	0	0	FALSE	1.09098	0.013603	0.383838	22.5949	1.09122	0.0135914	0.381858	22.595	1.09098	0.0136012	0.384391	22.5949	1.09122	0.0135907	0.383857	22.595	1.09122	0.0135922	0.383852	22.595	1.09122	0.0135929	0.382356	22.595	1.09122	0.013592	0.383883	22.595	1.08724	0.0140203	0.407577	22.595	1.09997	0.0131089	0.399001	22.5938	1.09122	0.0135907	0.38187	22.595	1.09195	0.0135236	0.385505	22.5954	1.09997
sp|P70202|LXN_MOUSE	0	0	0	FALSE	-0.234911	0.373342	0.686769	21.7653	-0.234911	0.373347	0.682312	21.7653	-0.234911	0.373346	0.687393	21.7653	-0.234911	0.373337	0.686104	21.7653	-0.234911	0.373343	0.686099	21.7653	-0.234911	0.373347	0.683394	21.7653	-0.234911	0.373343	0.686114	21.7653	-0.24712	0.351455	0.690043	21.7641	-0.218476	0.395204	0.705311	21.7693	-0.234911	0.373345	0.682306	21.7653	-0.234911	0.373342	0.689485	21.7653	-0.218476
sp|P70268|PKN1_MOUSE	0	0	0	FALSE	-0.035406	0.875637	0.833681	20.7676	-0.035406	0.87564	0.829101	20.7676	-0.035406	0.87564	0.834439	20.7676	-0.035406	0.875636	0.83372	20.7676	-0.035406	0.875638	0.8337	20.7676	-0.035406	0.875639	0.830406	20.7676	-0.035406	0.875638	0.83372	20.7676	-0.0527594	0.815437	0.832897	20.7692	-0.0205745	0.927097	0.850123	20.7614	-0.035406	0.87564	0.829099	20.7676	-0.035406	0.875639	0.836983	20.7676	-0.0212211
sp|P70288|HDAC2_MOUSE	0	0	0	FALSE	-0.940165	0.0245507	0.408571	22.911	-0.940357	0.024526	0.40648	22.911	-0.940165	0.0245481	0.409189	22.911	-0.940357	0.0245249	0.408601	22.911	-0.940357	0.0245271	0.408586	22.911	-0.940357	0.0245283	0.406991	22.911	-0.940357	0.0245268	0.408622	22.911	-0.94352	0.0244744	0.41405	22.9097	-0.93672	0.0243444	0.417536	22.9127	-0.940357	0.0245251	0.406498	22.911	-0.940064	0.0245659	0.410372	22.9109	-0.937693
sp|P70290|EM55_MOUSE	0	0	0	FALSE	0.188444	0.320248	0.681633	25.7298	0.188444	0.320266	0.677907	25.7298	0.188444	0.320273	0.682613	25.7298	0.188444	0.320247	0.681649	25.7298	0.188444	0.32025	0.681638	25.7298	0.188444	0.320254	0.678953	25.7298	0.188444	0.320253	0.681659	25.7298	0.188444	0.320307	0.689097	25.7298	0.188444	0.320294	0.686152	25.7298	0.188444	0.320267	0.677906	25.7298	0.188444	0.320265	0.684369	25.7298	0.188444
sp|P70296|PEBP1_MOUSE	0	0	0	FALSE	0.0683091	0.528108	0.753046	27.0225	0.0683091	0.52817	0.748939	27.0225	0.0683091	0.528205	0.753853	27.0225	0.0683091	0.528121	0.753074	27.0225	0.0683091	0.528113	0.753051	27.0225	0.0683091	0.528116	0.750079	27.0225	0.0683091	0.528124	0.753077	27.0225	0.0683091	0.528121	0.764343	27.0225	0.0683091	0.528163	0.760216	27.0225	0.0683091	0.52818	0.748944	27.0225	0.0683091	0.528182	0.756152	27.0225	0.0683091
sp|P70303|PYRG2_MOUSE	1	0	1	FALSE	-0.0570403	0.90081	0.837923	21.0977	-0.0570403	0.900809	0.83278	21.0977	-0.0570403	0.900808	0.838688	21.0977	-0.0570403	0.900808	0.837869	21.0977	-0.0570403	0.90081	0.83785	21.0977	-0.0570403	0.900811	0.834094	21.0977	-0.0570403	0.90081	0.837869	21.0977	-0.0626139	0.891469	0.847604	21.0946	-0.115161	0.803867	0.826511	21.0588	-0.0570403	0.900808	0.832777	21.0977	-0.0570403	0.900808	0.840796	21.0977	-0.100469
sp|P70313|NOS3_MOUSE	1	1	0	FALSE	0.228712	0.421934	0.710606	21.4483	0.228712	0.421937	0.706687	21.4483	0.228712	0.421935	0.711252	21.4483	0.228712	0.421929	0.710616	21.4483	0.228712	0.421935	0.710609	21.4483	0.228712	0.421939	0.707807	21.4483	0.228712	0.421935	0.710625	21.4483	0.375194	0.218897	0.63684	21.3773	0.237663	0.405905	0.706875	21.4455	0.228712	0.421935	0.706681	21.4483	0.228712	0.421932	0.713418	21.4483	0.236833
sp|P70333|HNRH2_MOUSE	0	0	0	FALSE	0.0901383	0.43595	0.720771	25.4311	0.0901383	0.43601	0.71727	25.4311	0.0901383	0.436042	0.721529	25.4311	0.0901383	0.435962	0.721217	25.4311	0.0901383	0.435955	0.720778	25.4311	0.0901383	0.435959	0.718352	25.4311	0.0901383	0.435965	0.721223	25.4311	0.0901383	0.435973	0.728343	25.4311	0.0901383	0.436008	0.722907	25.4311	0.0901383	0.436019	0.717275	25.4311	0.0901383	0.43602	0.723704	25.4311	0.0901383
sp|P70336|ROCK2_MOUSE	0	0	0	FALSE	0.0506148	0.852518	0.827636	24.7706	0.0506148	0.85252	0.822755	24.7706	0.0506148	0.852519	0.828393	24.7706	0.0506148	0.852517	0.827343	24.7706	0.0506148	0.852519	0.827234	24.7706	0.0506148	0.85252	0.824056	24.7706	0.0506148	0.852519	0.827343	24.7706	0.0506148	0.852539	0.839622	24.7706	0.0506148	0.852531	0.835236	24.7706	0.0506148	0.852519	0.822751	24.7706	0.0506148	0.852518	0.831282	24.7706	0.0506148
sp|P70349|HINT1_MOUSE	0	0	0	FALSE	0.0183248	0.866239	0.829613	26.4179	0.0183248	0.866259	0.824579	26.4179	0.0183248	0.866269	0.830368	26.4179	0.0183248	0.866243	0.829176	26.4179	0.0183248	0.86624	0.829157	26.4179	0.0183248	0.866241	0.825881	26.4179	0.0183248	0.866244	0.829176	26.4179	0.0183248	0.866243	0.840823	26.4179	0.0183248	0.866256	0.836602	26.4179	0.0183248	0.866262	0.824575	26.4179	0.0183248	0.866262	0.83336	26.4179	0.0183248
sp|P70372|ELAV1_MOUSE	0	0	0	FALSE	-0.346695	0.0158803	0.393534	25.0495	-0.346695	0.0158887	0.391568	25.0495	-0.346695	0.0158929	0.394204	25.0495	-0.346695	0.0158814	0.393573	25.0495	-0.346695	0.015881	0.393552	25.0495	-0.346695	0.0158819	0.392018	25.0495	-0.346695	0.0158824	0.393595	25.0495	-0.346695	0.0158895	0.408822	25.0495	-0.346695	0.0158917	0.399001	25.0495	-0.346695	0.0158897	0.391592	25.0495	-0.346695	0.0158897	0.395326	25.0495	-0.346695
sp|P70398|USP9X_MOUSE	0	0	0	FALSE	0.528258	0.255941	0.64895	21.5475	0.528258	0.255937	0.645495	21.5475	0.528258	0.25593	0.648704	21.5475	0.528258	0.255934	0.649089	21.5475	0.528258	0.255941	0.649093	21.5475	0.528258	0.255945	0.645593	21.5475	0.528258	0.25594	0.648156	21.5475	0.51616	0.268088	0.661166	21.5484	0.534552	0.250806	0.652055	21.5456	0.528258	0.255933	0.644542	21.5475	0.528258	0.25593	0.651633	21.5475	0.534552
sp|P70402|MYBPH_MOUSE	0	0	0	FALSE	0.313998	0.587782	0.759805	22.2169	0.313885	0.587941	0.755344	22.217	0.313998	0.587772	0.760568	22.2169	0.313885	0.58794	0.759551	22.217	0.313885	0.587946	0.759538	22.217	0.313885	0.587949	0.75654	22.217	0.313885	0.587945	0.759555	22.217	0.297964	0.605477	0.773299	22.2206	0.322325	0.578422	0.76319	22.2151	0.313885	0.587938	0.755339	22.217	0.313849	0.58793	0.762969	22.2168	0.322325
sp|P70404|IDHG1_MOUSE	0	0	0	FALSE	0.155301	0.359751	0.686026	25.7658	0.155301	0.359775	0.682158	25.7658	0.155301	0.359786	0.686624	25.7658	0.155301	0.359752	0.68596	25.7658	0.155301	0.359753	0.685959	25.7658	0.155301	0.359757	0.683255	25.7658	0.155301	0.359757	0.685971	25.7658	0.155301	0.359804	0.691736	25.7658	0.155301	0.359798	0.692398	25.7658	0.155301	0.359777	0.682149	25.7658	0.155301	0.359776	0.688718	25.7658	0.155301
sp|P70429|EVL_MOUSE	1	1	0	FALSE	-1.16923	0.0145623	0.383838	21.1928	-1.16923	0.0145614	0.381858	21.1928	-1.16923	0.0145601	0.384391	21.1928	-1.16923	0.0145608	0.383857	21.1928	-1.16923	0.0145624	0.383852	21.1928	-1.16923	0.0145632	0.382356	21.1928	-1.16923	0.0145622	0.383883	21.1928	-1.11536	0.0189125	0.408822	21.1631	-1.16003	0.0151707	0.399001	21.1937	-1.16923	0.0145607	0.38187	21.1928	-1.16923	0.01456	0.385505	21.1928	-1.16003
sp|P70451|FER_MOUSE	2	0	2	FALSE	0.0144143	0.968704	0.843999	18.8557	0.0144143	0.968704	0.838916	18.8557	0.0144143	0.968704	0.844763	18.8557	0.0144143	0.968704	0.84402	18.8557	0.0144143	0.968704	0.843999	18.8557	0.0144143	0.968704	0.840242	18.8557	0.0144143	0.968704	0.844018	18.8557	0.0146719	0.968111	0.854844	18.8552	0.0144143	0.968707	0.852339	18.8557	0.0144143	0.968704	0.838913	18.8557	0.0144143	0.968703	0.847053	18.8557	0.0144143
sp|P70452|STX4_MOUSE	1	0	1	FALSE	1.0244	0.00179692	0.164057	21.9017	1.02441	0.00179725	0.163182	21.9017	1.0244	0.00179682	0.164197	21.9017	1.02441	0.00179699	0.164069	21.9017	1.02441	0.00179726	0.164089	21.9017	1.02441	0.00179741	0.163454	21.9017	1.02441	0.00179724	0.164091	21.9017	1.01753	0.00188745	0.168859	21.9016	0.88557	0.00871703	0.363461	21.818	1.02441	0.00179716	0.163173	21.9017	1.0244	0.00179673	0.16469	21.9017	0.88557
sp|P70460|VASP_MOUSE	0	0	0	FALSE	-0.541046	0.197973	0.611896	25.4763	-0.541046	0.19797	0.608539	25.4763	-0.541046	0.197965	0.611389	25.4763	-0.541046	0.197967	0.611903	25.4763	-0.541046	0.197974	0.611901	25.4763	-0.541046	0.197978	0.609494	25.4763	-0.541046	0.197973	0.611918	25.4763	-0.541046	0.198043	0.623692	25.4763	-0.541046	0.198009	0.620776	25.4763	-0.541046	0.197967	0.608525	25.4763	-0.541046	0.197964	0.615388	25.4763	-0.541046
sp|P70697|DCUP_MOUSE	0	0	0	FALSE	-0.0379401	0.908077	0.839228	22.1797	-0.0379401	0.908077	0.834149	22.1797	-0.0379401	0.908076	0.839988	22.1797	-0.0379401	0.908075	0.839249	22.1797	-0.0379401	0.908077	0.839229	22.1797	-0.0379401	0.908078	0.835468	22.1797	-0.0379401	0.908077	0.839248	22.1797	-0.0432431	0.895567	0.847604	22.1791	-0.0331485	0.919639	0.850123	22.1779	-0.0379401	0.908076	0.834145	22.1797	-0.0379401	0.908076	0.842551	22.1797	-0.0331485
sp|P80313|TCPH_MOUSE	0	0	0	FALSE	0.145706	0.298295	0.669094	25.8975	0.145706	0.298335	0.665324	25.8975	0.145706	0.298355	0.671013	25.8975	0.145706	0.2983	0.669027	25.8975	0.145706	0.298298	0.669892	25.8975	0.145706	0.298302	0.667253	25.8975	0.145706	0.298305	0.669905	25.8975	0.145706	0.298336	0.680809	25.8975	0.145706	0.298348	0.677982	25.8975	0.145706	0.29834	0.666175	25.8975	0.145706	0.298339	0.672493	25.8975	0.145706
sp|P80314|TCPB_MOUSE	0	0	0	FALSE	-0.284661	0.0379565	0.424882	26.7934	-0.284661	0.0379735	0.422635	26.7934	-0.284661	0.0379822	0.425465	26.7934	-0.284661	0.0379591	0.424864	26.7934	-0.284661	0.0379579	0.424886	26.7934	-0.284661	0.0379595	0.420511	26.7934	-0.284661	0.0379607	0.424892	26.7934	-0.284661	0.037972	0.428266	26.7934	-0.284661	0.037978	0.431867	26.7934	-0.284661	0.0379758	0.422659	26.7934	-0.284661	0.0379757	0.42669	26.7934	-0.284661
sp|P80315|TCPD_MOUSE	0	0	0	FALSE	-0.0699922	0.628527	0.772167	27.4758	-0.0699922	0.628553	0.767934	27.4758	-0.0699922	0.628566	0.772679	27.4758	-0.0699922	0.62853	0.77219	27.4758	-0.0699922	0.628529	0.77217	27.4758	-0.0699922	0.628532	0.769122	27.4758	-0.0699922	0.628533	0.772193	27.4758	-0.0699922	0.628558	0.78436	27.4758	-0.0699922	0.628564	0.779566	27.4758	-0.0699922	0.628556	0.767935	27.4758	-0.0699922	0.628556	0.775261	27.4758	-0.0699922
sp|P80316|TCPE_MOUSE	0	0	0	FALSE	-0.126927	0.46519	0.739652	26.8156	-0.126927	0.465211	0.735601	26.8156	-0.126927	0.465221	0.740371	26.8156	-0.126927	0.465191	0.739672	26.8156	-0.126927	0.465192	0.739657	26.8156	-0.126927	0.465196	0.736739	26.8156	-0.126927	0.465196	0.739678	26.8156	-0.126927	0.465241	0.751376	26.8156	-0.126927	0.465234	0.745774	26.8156	-0.126927	0.465213	0.735601	26.8156	-0.126927	0.465212	0.742616	26.8156	-0.126927
sp|P80317|TCPZ_MOUSE	0	0	0	FALSE	-0.144201	0.250216	0.641973	26.8499	-0.144201	0.250267	0.638487	26.8499	-0.144201	0.250294	0.641694	26.8499	-0.144201	0.250225	0.641992	26.8499	-0.144201	0.25022	0.64198	26.8499	-0.144201	0.250224	0.638511	26.8499	-0.144201	0.250228	0.641058	26.8499	-0.144201	0.250247	0.649355	26.8499	-0.144201	0.250272	0.652055	26.8499	-0.144201	0.250274	0.637549	26.8499	-0.144201	0.250275	0.644577	26.8499	-0.144201
sp|P80318|TCPG_MOUSE	0	0	0	FALSE	0.0320358	0.878339	0.833681	26.5058	0.0320358	0.878342	0.829101	26.5058	0.0320358	0.878343	0.834439	26.5058	0.0320358	0.878338	0.83372	26.5058	0.0320358	0.878339	0.8337	26.5058	0.0320358	0.87834	0.830406	26.5058	0.0320358	0.87834	0.83372	26.5058	0.0320358	0.878355	0.844979	26.5058	0.0320358	0.87835	0.840262	26.5058	0.0320358	0.878342	0.829099	26.5058	0.0320358	0.878342	0.836983	26.5058	0.0320358
sp|P81117|NUCB2_MOUSE	0	0	0	FALSE	-0.0271901	0.955381	0.843956	22.7166	-0.0269929	0.955709	0.838866	22.7167	-0.0271901	0.95538	0.844714	22.7166	-0.0269929	0.955709	0.843969	22.7167	-0.0269929	0.95571	0.843957	22.7167	-0.0269929	0.95571	0.840191	22.7167	-0.0269929	0.95571	0.843968	22.7167	-0.0309164	0.949507	0.854844	22.7149	-0.0212398	0.965029	0.852339	22.7176	-0.0269929	0.955709	0.838863	22.7167	-0.0270091	0.955674	0.847053	22.7164	-0.0213791
sp|P82198|BGH3_MOUSE	0	0	0	FALSE	0.0357249	0.916683	0.840472	26.47	0.0357249	0.916683	0.835392	26.47	0.0357249	0.916682	0.841238	26.47	0.0357249	0.916682	0.840493	26.47	0.0357249	0.916683	0.840473	26.47	0.0357249	0.916684	0.83671	26.47	0.0357249	0.916683	0.840492	26.47	0.0357249	0.916696	0.853793	26.47	0.0357249	0.91669	0.850123	26.47	0.0357249	0.916683	0.835389	26.47	0.0357249	0.916682	0.843804	26.47	0.0357249
sp|P82347|SGCD_MOUSE	0	0	0	FALSE	0.112701	0.542022	0.753046	25.838	0.112701	0.542038	0.748939	25.838	0.112701	0.542044	0.753853	25.838	0.112701	0.542021	0.753074	25.838	0.112701	0.542024	0.753051	25.838	0.112701	0.542027	0.750079	25.838	0.112701	0.542026	0.753077	25.838	0.112701	0.54207	0.765103	25.838	0.112701	0.54206	0.760216	25.838	0.112701	0.542039	0.748944	25.838	0.112701	0.542037	0.756152	25.838	0.112701
sp|P83882|RL36A_MOUSE	5	2	3	TRUE	0.769495	0.110944	0.559458	20.9332	0.769495	0.110941	0.556352	20.9332	0.769495	0.110936	0.559924	20.9332	0.769495	0.110939	0.559445	20.9332	0.769495	0.110945	0.559461	20.9332	0.769495	0.110947	0.557264	20.9332	0.769495	0.110944	0.559468	20.9332	0.644037	0.162694	0.612232	20.9856	0.290956	0.562951	0.760216	20.6595	0.769495	0.110938	0.556337	20.9332	0.769495	0.110935	0.56163	20.9332	0.290703
sp|P83940|ELOC_MOUSE	0	0	0	FALSE	-0.0337409	0.911209	0.840332	24.2369	-0.0338075	0.911024	0.835078	24.237	-0.0340125	0.910523	0.840908	24.2368	-0.0338075	0.911023	0.840182	24.237	-0.0338075	0.911024	0.840162	24.237	-0.0338075	0.911025	0.836398	24.237	-0.0338075	0.911024	0.840181	24.237	-0.0339801	0.910627	0.852683	24.2368	-0.0337409	0.911216	0.849697	24.2369	-0.0338075	0.911024	0.835074	24.237	-0.0337409	0.911208	0.84366	24.2369	-0.0340125
sp|P84084|ARF5_MOUSE	0	0	0	FALSE	-0.251835	0.716311	0.797974	23.2858	-0.251835	0.716308	0.793882	23.2858	-0.251835	0.716303	0.798745	23.2858	-0.251835	0.716307	0.798296	23.2858	-0.251835	0.716312	0.798276	23.2858	-0.251835	0.716314	0.795124	23.2858	-0.251835	0.716311	0.798297	23.2858	-0.252455	0.715928	0.808527	23.2847	-0.248957	0.719309	0.807875	23.2862	-0.251835	0.716305	0.793881	23.2858	-0.251835	0.716303	0.801171	23.2858	-0.248957
sp|P84091|AP2M1_MOUSE	0	0	0	FALSE	-0.0852277	0.614126	0.764173	26.1203	-0.0852277	0.614144	0.759957	26.1203	-0.0852277	0.614152	0.764868	26.1203	-0.0852277	0.614127	0.764188	26.1203	-0.0852277	0.614128	0.764175	26.1203	-0.0852277	0.614131	0.761159	26.1203	-0.0852277	0.614131	0.764193	26.1203	-0.0852277	0.614165	0.7774	26.1203	-0.0852277	0.614161	0.770434	26.1203	-0.0852277	0.614146	0.759952	26.1203	-0.0852277	0.614145	0.767673	26.1203	-0.0852277
sp|P84096|RHOG_MOUSE	0	0	0	FALSE	0.0126743	0.938527	0.842513	24.411	0.0126743	0.93853	0.837374	24.411	0.0126743	0.938532	0.843278	24.411	0.0126743	0.938527	0.842477	24.411	0.0126743	0.938527	0.842464	24.411	0.0126743	0.938527	0.838698	24.411	0.0126743	0.938527	0.842476	24.411	0.0126743	0.938533	0.854844	24.411	0.0126743	0.938533	0.850123	24.411	0.0126743	0.93853	0.837371	24.411	0.0126743	0.93853	0.845828	24.411	0.0126743
sp|P84099|RL19_MOUSE	0	0	0	FALSE	-0.0770378	0.793297	0.817097	25.7524	-0.0770378	0.793298	0.812619	25.7524	-0.0770378	0.793297	0.817892	25.7524	-0.0770378	0.793295	0.817126	25.7524	-0.0770378	0.793297	0.8171	25.7524	-0.0770378	0.793299	0.813873	25.7524	-0.0770378	0.793297	0.817125	25.7524	-0.0770378	0.793327	0.829742	25.7524	-0.0770378	0.793314	0.825397	25.7524	-0.0770378	0.793297	0.812622	25.7524	-0.0770378	0.793296	0.820375	25.7524	-0.0770378
sp|P84104|SRSF3_MOUSE	0	0	0	FALSE	-0.0668834	0.761511	0.806462	25.2542	-0.0668834	0.761516	0.802014	25.2542	-0.0668834	0.761518	0.806798	25.2542	-0.0668834	0.76151	0.806481	25.2542	-0.0668834	0.761512	0.806464	25.2542	-0.0668834	0.761514	0.803279	25.2542	-0.0668834	0.761512	0.806483	25.2542	-0.0668834	0.761542	0.818679	25.2542	-0.0668834	0.761532	0.814738	25.2542	-0.0668834	0.761516	0.802011	25.2542	-0.0668834	0.761515	0.80966	25.2542	-0.0668834
sp|P84228|H32_MOUSE	0	0	0	FALSE	-0.666526	0.12616	0.578002	24.5055	-0.66659	0.126091	0.574804	24.5055	-0.666658	0.126107	0.578502	24.5054	-0.66659	0.126088	0.577993	24.5055	-0.66659	0.126095	0.578005	24.5055	-0.66659	0.126098	0.575734	24.5055	-0.66659	0.126094	0.578015	24.5055	-0.666721	0.126109	0.589727	24.5054	-0.666526	0.12619	0.585224	24.5055	-0.66659	0.126089	0.574791	24.5055	-0.666526	0.126152	0.580262	24.5055	-0.666658
sp|P85094|ISC2A_MOUSE	0	0	0	FALSE	0.0461266	0.81093	0.820232	23.7555	0.0452706	0.814614	0.817034	23.7552	0.0461266	0.810939	0.820979	23.7555	0.0452706	0.814607	0.821585	23.7552	0.0452706	0.814608	0.821566	23.7552	0.0452706	0.81461	0.818321	23.7552	0.0452706	0.814609	0.821586	23.7552	0.0451033	0.815477	0.832897	23.7549	0.0461266	0.810947	0.827159	23.7555	0.0452706	0.814614	0.817031	23.7552	0.0461266	0.810936	0.823483	23.7555	0.0459116
sp|P97290|IC1_MOUSE	0	0	0	FALSE	-0.321745	0.112176	0.560028	25.0864	-0.321745	0.112187	0.556958	25.0864	-0.321745	0.112191	0.560558	25.0864	-0.321745	0.112175	0.560027	25.0864	-0.321745	0.112178	0.560034	25.0864	-0.321745	0.11218	0.557835	25.0864	-0.321745	0.112179	0.560048	25.0864	-0.321745	0.112222	0.567377	25.0864	-0.321745	0.112209	0.567925	25.0864	-0.321745	0.112187	0.556951	25.0864	-0.321745	0.112186	0.562253	25.0864	-0.321745
sp|P97298|PEDF_MOUSE	0	0	0	FALSE	0.0362852	0.828782	0.821875	25.0085	0.0362852	0.82879	0.817547	25.0085	0.0362852	0.828794	0.822634	25.0085	0.0362852	0.828782	0.82256	25.0085	0.0362852	0.828783	0.822067	25.0085	0.0362852	0.828784	0.81882	25.0085	0.0362852	0.828784	0.82209	25.0085	0.0362852	0.8288	0.83385	25.0085	0.0362852	0.828798	0.830842	25.0085	0.0362852	0.828791	0.817548	25.0085	0.0362852	0.828791	0.825609	25.0085	0.0362852
sp|P97300|NPTN_MOUSE	0	0	0	FALSE	0.0472461	0.841329	0.824254	24.2636	0.0473597	0.840898	0.819714	24.2636	0.047324	0.841091	0.825019	24.2635	0.0473597	0.840894	0.824742	24.2636	0.0473597	0.840896	0.824256	24.2636	0.0473597	0.840897	0.820999	24.2636	0.0473597	0.840896	0.824276	24.2636	0.0473504	0.841009	0.837444	24.2635	0.0472461	0.841343	0.83306	24.2636	0.0473597	0.840898	0.819712	24.2636	0.0472461	0.841331	0.828467	24.2636	0.047324
sp|P97315|CSRP1_MOUSE	0	0	0	FALSE	-0.0602231	0.7464	0.804346	26.7574	-0.0602231	0.74641	0.799924	26.7574	-0.0602231	0.746413	0.805105	26.7574	-0.0602231	0.7464	0.804369	26.7574	-0.0602231	0.746401	0.804348	26.7574	-0.0602231	0.746403	0.801171	26.7574	-0.0602231	0.746402	0.80437	26.7574	-0.0602231	0.746429	0.815964	26.7574	-0.0602231	0.746423	0.814529	26.7574	-0.0602231	0.74641	0.799924	26.7574	-0.0602231	0.746409	0.807554	26.7574	-0.0602231
sp|P97351|RS3A_MOUSE	0	0	0	FALSE	-0.130025	0.497434	0.751851	27.0842	-0.130025	0.497449	0.747644	27.0842	-0.130025	0.497455	0.752859	27.0842	-0.130025	0.497433	0.75181	27.0842	-0.130025	0.497436	0.751802	27.0842	-0.130025	0.497439	0.748836	27.0842	-0.130025	0.497438	0.751817	27.0842	-0.130025	0.497487	0.764343	27.0842	-0.130025	0.497474	0.759531	27.0842	-0.130025	0.49745	0.747637	27.0842	-0.130025	0.497448	0.754777	27.0842	-0.130025
sp|P97352|S10AD_MOUSE	0	0	0	FALSE	0.322401	0.106533	0.558183	25.2307	0.322401	0.106544	0.555214	25.2307	0.322401	0.106548	0.558858	25.2307	0.322401	0.106532	0.558208	25.2307	0.322401	0.106534	0.558194	25.2307	0.322401	0.106537	0.556002	25.2307	0.322401	0.106536	0.558225	25.2307	0.322401	0.106577	0.561029	25.2307	0.322401	0.106565	0.560768	25.2307	0.322401	0.106544	0.555224	25.2307	0.322401	0.106542	0.560517	25.2307	0.322401
sp|P97370|AT1B3_MOUSE	0	0	0	FALSE	0.311562	0.202591	0.611936	22.3992	0.311562	0.202598	0.608539	22.3992	0.311562	0.202599	0.611389	22.3992	0.311562	0.202588	0.611929	22.3992	0.311562	0.202593	0.611938	22.3992	0.311562	0.202596	0.609531	22.3992	0.311562	0.202593	0.611947	22.3992	0.304921	0.210925	0.633558	22.4001	0.31219	0.203043	0.622715	22.3972	0.311562	0.202597	0.608525	22.3992	0.311562	0.202595	0.615388	22.3992	0.31219
sp|P97371|PSME1_MOUSE	0	0	0	FALSE	-0.0403169	0.755301	0.804346	26.8195	-0.0403169	0.755325	0.799924	26.8195	-0.0403169	0.755338	0.805105	26.8195	-0.0403169	0.755305	0.804369	26.8195	-0.0403169	0.755303	0.804348	26.8195	-0.0403169	0.755305	0.801171	26.8195	-0.0403169	0.755307	0.80437	26.8195	-0.0403169	0.755318	0.816844	26.8195	-0.0403169	0.755329	0.814529	26.8195	-0.0403169	0.755328	0.799924	26.8195	-0.0403169	0.755329	0.807554	26.8195	-0.0403169
sp|P97372|PSME2_MOUSE	0	0	0	FALSE	-0.254723	0.30994	0.67661	26.5327	-0.254723	0.309947	0.673118	26.5327	-0.254723	0.309947	0.678894	26.5327	-0.254723	0.309936	0.676857	26.5327	-0.254723	0.309942	0.677704	26.5327	-0.254723	0.309946	0.674188	26.5327	-0.254723	0.309942	0.677719	26.5327	-0.254723	0.310008	0.688916	26.5327	-0.254723	0.309982	0.686152	26.5327	-0.254723	0.309946	0.673111	26.5327	-0.254723	0.309943	0.679683	26.5327	-0.254723
sp|P97379|G3BP2_MOUSE	0	0	0	FALSE	0.36287	0.328508	0.681881	23.6206	0.362798	0.328587	0.678191	23.6206	0.36287	0.328501	0.682613	23.6206	0.362798	0.328583	0.681909	23.6206	0.362798	0.32859	0.681888	23.6206	0.362798	0.328594	0.679201	23.6206	0.362798	0.328589	0.681916	23.6206	0.359251	0.332997	0.689702	23.6218	0.362926	0.328704	0.686152	23.6203	0.362798	0.328584	0.678198	23.6206	0.362677	0.328861	0.684667	23.6205	0.361828
sp|P97384|ANX11_MOUSE	0	0	0	FALSE	0.145717	0.348711	0.682812	24.6602	0.145717	0.348741	0.679122	24.6602	0.145717	0.348756	0.683551	24.6602	0.145717	0.348714	0.682842	24.6602	0.145717	0.348713	0.682819	24.6602	0.145717	0.348717	0.680128	24.6602	0.145717	0.348718	0.682848	24.6602	0.145717	0.348759	0.689702	24.6602	0.145717	0.34876	0.68649	24.6602	0.145717	0.348745	0.679131	24.6602	0.145717	0.348744	0.685609	24.6602	0.145717
sp|P97390|VPS45_MOUSE	0	0	0	FALSE	0.131783	0.45142	0.730945	20.0536	0.131783	0.451441	0.726904	20.0536	0.131783	0.45145	0.731657	20.0536	0.131783	0.451421	0.730953	20.0536	0.131783	0.451422	0.730947	20.0536	0.131783	0.451426	0.728064	20.0536	0.131783	0.451426	0.730962	20.0536	0.109009	0.535509	0.764343	20.0578	0.135788	0.438188	0.723924	20.0519	0.131783	0.451443	0.726897	20.0536	0.131783	0.451441	0.733826	20.0536	0.135788
sp|P97426|ECP1_MOUSE	0	0	0	FALSE	-0.45989	0.177935	0.602767	21	-0.45989	0.177935	0.598297	21	-0.45989	0.177931	0.603375	21	-0.45989	0.17793	0.601599	21	-0.45989	0.177936	0.601599	21	-0.45989	0.177939	0.599234	21	-0.45989	0.177935	0.601616	21	-0.467855	0.177108	0.615005	20.9932	-0.444361	0.191681	0.617274	20.9984	-0.45989	0.177932	0.598292	21	-0.45989	0.177929	0.605168	21	-0.444603
sp|P97429|ANXA4_MOUSE	0	0	0	FALSE	-0.0404269	0.763385	0.806969	26.3267	-0.0404269	0.763406	0.802535	26.3267	-0.0404269	0.763417	0.807734	26.3267	-0.0404269	0.763388	0.806993	26.3267	-0.0404269	0.763387	0.806972	26.3267	-0.0404269	0.763389	0.803785	26.3267	-0.0404269	0.76339	0.806994	26.3267	-0.0404269	0.763403	0.818679	26.3267	-0.0404269	0.763411	0.815247	26.3267	-0.0404269	0.763409	0.802535	26.3267	-0.0404269	0.763409	0.810191	26.3267	-0.0404269
sp|P97443|SMYD1_MOUSE	0	0	0	FALSE	0.728148	0.309791	0.67661	20.0218	0.728148	0.309784	0.673118	20.0218	0.728148	0.309776	0.678894	20.0218	0.728148	0.309783	0.676857	20.0218	0.728148	0.309791	0.677704	20.0218	0.728148	0.309795	0.674188	20.0218	0.728148	0.309789	0.677719	20.0218	0.72317	0.312862	0.688916	20.0201	0.731104	0.307688	0.686152	20.0218	0.728148	0.30978	0.673111	20.0218	0.728148	0.309776	0.679683	20.0218	0.731104
sp|P97447|FHL1_MOUSE	0	0	0	FALSE	-0.582935	0.0937559	0.540062	24.9478	-0.582935	0.0937555	0.53725	24.9478	-0.582935	0.0937526	0.540513	24.9478	-0.582935	0.0937517	0.540103	24.9478	-0.582935	0.0937565	0.540077	24.9478	-0.582935	0.0937592	0.537958	24.9478	-0.582935	0.0937561	0.540118	24.9478	-0.582935	0.093806	0.549533	24.9478	-0.582935	0.0937827	0.547073	24.9478	-0.582935	0.0937536	0.537272	24.9478	-0.582935	0.0937513	0.542397	24.9478	-0.582935
sp|P97449|AMPN_MOUSE	0	0	0	FALSE	-0.443252	0.0956227	0.540062	26.1866	-0.443252	0.0956261	0.53725	26.1866	-0.443252	0.0956255	0.540513	26.1866	-0.443252	0.0956196	0.540103	26.1866	-0.443252	0.0956235	0.540077	26.1866	-0.443252	0.0956262	0.537958	26.1866	-0.443252	0.0956237	0.540118	26.1866	-0.443252	0.0956701	0.549533	26.1866	-0.443252	0.095651	0.547073	26.1866	-0.443252	0.095625	0.537272	26.1866	-0.443252	0.0956229	0.542397	26.1866	-0.443252
sp|P97450|ATP5J_MOUSE	0	0	0	FALSE	0.404498	0.112671	0.560028	24.4541	0.404498	0.112676	0.556958	24.4541	0.404498	0.112676	0.560558	24.4541	0.404498	0.112668	0.560027	24.4541	0.404498	0.112672	0.560034	24.4541	0.404498	0.112675	0.557835	24.4541	0.404498	0.112673	0.560048	24.4541	0.404677	0.11268	0.568061	24.454	0.404498	0.112702	0.568777	24.4541	0.404498	0.112675	0.556951	24.4541	0.404498	0.112673	0.562253	24.4541	0.404677
sp|P97457|MLRS_MOUSE	0	0	0	FALSE	1.58474	0.183037	0.606814	28.3761	1.58474	0.18303	0.603504	28.3761	1.58474	0.183022	0.607419	28.3761	1.58474	0.18303	0.606824	28.3761	1.58474	0.183038	0.60682	28.3761	1.58474	0.183041	0.604433	28.3761	1.58474	0.183036	0.606839	28.3761	1.58474	0.183109	0.620045	28.3761	1.58474	0.183071	0.616038	28.3761	1.58474	0.183026	0.603502	28.3761	1.58474	0.183023	0.610415	28.3761	1.58474
sp|P97461|RS5_MOUSE	0	0	0	FALSE	-0.176026	0.254579	0.647365	25.5189	-0.176026	0.25461	0.643089	25.5189	-0.176026	0.254625	0.646577	25.5189	-0.176026	0.254582	0.646607	25.5189	-0.176026	0.254582	0.64659	25.5189	-0.176026	0.254586	0.643103	25.5189	-0.176026	0.254587	0.645672	25.5189	-0.176026	0.254626	0.65497	25.5189	-0.176026	0.254628	0.656713	25.5189	-0.176026	0.254613	0.642155	25.5189	-0.176026	0.254612	0.649915	25.5189	-0.176026
sp|P97478|COQ7_MOUSE	0	0	0	FALSE	0.340734	0.65785	0.782156	21.5163	0.340784	0.657808	0.777787	21.5163	0.340734	0.65784	0.782853	21.5163	0.340784	0.657807	0.782125	21.5163	0.340784	0.657813	0.782113	21.5163	0.340784	0.657816	0.779025	21.5163	0.340784	0.657812	0.782129	21.5163	0.329695	0.667915	0.799644	21.5184	0.353736	0.645543	0.78489	21.5169	0.340784	0.657806	0.777781	21.5163	0.340734	0.65784	0.784822	21.5163	0.353736
sp|P97493|THIOM_MOUSE	0	0	0	FALSE	0.15555	0.339633	0.681881	23.2068	0.155028	0.340778	0.678191	23.2066	0.15555	0.339673	0.682613	23.2068	0.155028	0.340753	0.681909	23.2066	0.155028	0.340753	0.681888	23.2066	0.155028	0.340757	0.679201	23.2066	0.155028	0.340758	0.681916	23.2066	0.152783	0.346924	0.689702	23.2065	0.155612	0.33971	0.686152	23.2066	0.155028	0.340781	0.678198	23.2066	0.15552	0.339883	0.684667	23.2067	0.155467
sp|P97797|SHPS1_MOUSE	0	0	0	FALSE	-0.422271	0.357074	0.685192	22.1231	-0.422196	0.357196	0.681639	22.1231	-0.422271	0.357064	0.685793	22.1231	-0.422196	0.357192	0.685436	22.1231	-0.422196	0.3572	0.685434	22.1231	-0.422196	0.357204	0.682732	22.1231	-0.422196	0.357199	0.685447	22.1231	-0.430908	0.349622	0.689702	22.1215	-0.417192	0.362553	0.693221	22.1223	-0.422196	0.357192	0.68163	22.1231	-0.422057	0.357251	0.688245	22.123	-0.417192
sp|P97807|FUMH_MOUSE	0	0	0	FALSE	-0.211768	0.0787935	0.529776	27.4885	-0.211768	0.078829	0.527088	27.4885	-0.211768	0.0788482	0.530625	27.4885	-0.211768	0.0788002	0.529835	27.4885	-0.211768	0.0787962	0.529795	27.4885	-0.211768	0.0787987	0.527718	27.4885	-0.211768	0.0788023	0.529848	27.4885	-0.211768	0.0788103	0.531272	27.4885	-0.211768	0.07883	0.533004	27.4885	-0.211768	0.0788343	0.527122	27.4885	-0.211768	0.078835	0.532154	27.4885	-0.211768
sp|P97821|CATC_MOUSE	0	0	0	FALSE	-0.185698	0.410748	0.704031	23.6782	-0.186306	0.409338	0.700085	23.6781	-0.186664	0.408402	0.704899	23.6786	-0.186306	0.409325	0.70398	23.6781	-0.186317	0.409303	0.703974	23.6781	-0.186306	0.409333	0.701198	23.6781	-0.186306	0.409331	0.703989	23.6781	-0.188632	0.403382	0.712384	23.6787	-0.185733	0.410746	0.70812	23.6782	-0.186306	0.409337	0.700079	23.6781	-0.185733	0.410711	0.706223	23.6782	-0.187867
sp|P97822|AN32E_MOUSE	0	0	0	FALSE	-0.442514	0.238746	0.633933	22.0589	-0.442514	0.238744	0.630432	22.0589	-0.442514	0.238739	0.633814	22.0589	-0.442514	0.23874	0.633933	22.0589	-0.442514	0.238747	0.633936	22.0589	-0.442514	0.238751	0.630478	22.0589	-0.442514	0.238746	0.632982	22.0589	-0.453268	0.226888	0.63684	22.0596	-0.435674	0.245501	0.650415	22.0603	-0.442514	0.238741	0.629462	22.0589	-0.442514	0.238738	0.636428	22.0589	-0.435674
sp|P97823|LYPA1_MOUSE	0	0	0	FALSE	0.215902	0.230786	0.630459	23.7603	0.215806	0.230964	0.627462	23.7604	0.215838	0.230954	0.630499	23.7603	0.215806	0.230944	0.630908	23.7604	0.215806	0.230946	0.630898	23.7604	0.215806	0.23095	0.627427	23.7604	0.215806	0.230949	0.629929	23.7604	0.215539	0.231557	0.642084	23.7604	0.215902	0.230831	0.641973	23.7603	0.215806	0.230966	0.626477	23.7604	0.215902	0.230805	0.63301	23.7603	0.215635
sp|P97825|JUPI1_MOUSE	0	0	0	FALSE	-0.212633	0.534981	0.753046	21.9267	-0.212633	0.53498	0.748939	21.9267	-0.212633	0.534977	0.753853	21.9267	-0.212633	0.534976	0.753074	21.9267	-0.212633	0.534982	0.753051	21.9267	-0.212633	0.534985	0.750079	21.9267	-0.212633	0.534981	0.753077	21.9267	-0.224876	0.5129	0.764343	21.9274	-0.199188	0.55689	0.760216	21.9311	-0.212633	0.534978	0.748944	21.9267	-0.212633	0.534975	0.756152	21.9267	-0.199188
sp|P97855|G3BP1_MOUSE	0	0	0	FALSE	-0.17244	0.429694	0.716717	23.6907	-0.172475	0.429498	0.712434	23.6908	-0.172645	0.429083	0.716545	23.6906	-0.172475	0.429484	0.716386	23.6908	-0.172475	0.429489	0.716375	23.6908	-0.172475	0.429492	0.71355	23.6908	-0.172475	0.42949	0.716394	23.6908	-0.173769	0.426071	0.723596	23.6907	-0.172472	0.429685	0.721801	23.6907	-0.172475	0.429497	0.71243	23.6908	-0.172472	0.429652	0.719485	23.6907	-0.172494
sp|P97861|KRT86_MOUSE	0	0	0	FALSE	-0.036997	0.822533	0.821875	28.4161	-0.036997	0.822543	0.817392	28.4161	-0.036997	0.822547	0.822634	28.4161	-0.036997	0.822534	0.822415	28.4161	-0.036997	0.822534	0.821924	28.4161	-0.036997	0.822535	0.818677	28.4161	-0.036997	0.822536	0.821944	28.4161	-0.036997	0.822552	0.833424	28.4161	-0.036997	0.822551	0.829767	28.4161	-0.036997	0.822544	0.817548	28.4161	-0.036997	0.822543	0.825609	28.4161	-0.036997
sp|P97927|LAMA4_MOUSE	0	0	0	FALSE	0.00851241	0.9619	0.843956	28.5492	0.00851241	0.961902	0.838866	28.5492	0.00851241	0.961902	0.844714	28.5492	0.00851241	0.9619	0.843969	28.5492	0.00851241	0.9619	0.843957	28.5492	0.00851241	0.9619	0.840191	28.5492	0.00851241	0.9619	0.843968	28.5492	0.00851241	0.961904	0.854844	28.5492	0.00851241	0.961904	0.852339	28.5492	0.00851241	0.961902	0.838863	28.5492	0.00851241	0.961902	0.847053	28.5492	0.00851241
sp|P98078|DAB2_MOUSE	0	0	0	FALSE	-0.256761	0.0710199	0.510248	24.5711	-0.256761	0.0710427	0.509544	24.5711	-0.256761	0.0710541	0.510707	24.5711	-0.256761	0.0710231	0.510238	24.5711	-0.256761	0.0710219	0.510253	24.5711	-0.256761	0.0710242	0.508252	24.5711	-0.256761	0.0710256	0.510263	24.5711	-0.256761	0.0710445	0.514397	24.5711	-0.256761	0.0710508	0.518437	24.5711	-0.256761	0.0710455	0.509532	24.5711	-0.256761	0.0710453	0.514379	24.5711	-0.256761
sp|P98192|GNPAT_MOUSE	0	0	0	FALSE	0.672159	0.112572	0.560028	19.9228	0.672159	0.112569	0.556958	19.9228	0.672159	0.112565	0.560558	19.9228	0.672159	0.112567	0.560027	19.9228	0.672159	0.112572	0.560034	19.9228	0.672159	0.112575	0.557835	19.9228	0.672159	0.112571	0.560048	19.9228	0.6597	0.121657	0.589727	19.9233	0.677601	0.107913	0.560768	19.921	0.672159	0.112567	0.556951	19.9228	0.672159	0.112564	0.562253	19.9228	0.67761
sp|P99024|TBB5_MOUSE	0	0	0	FALSE	-0.0611476	0.555184	0.753046	27.0768	-0.0611476	0.55525	0.748939	27.0768	-0.0611476	0.555286	0.75387	27.0768	-0.0611476	0.555198	0.753074	27.0768	-0.0611476	0.555189	0.753051	27.0768	-0.0611476	0.555192	0.750079	27.0768	-0.0611476	0.5552	0.753077	27.0768	-0.0611476	0.555192	0.766629	27.0768	-0.0611476	0.555239	0.760216	27.0768	-0.0611476	0.55526	0.748944	27.0768	-0.0611476	0.555263	0.75668	27.0768	-0.0611476
sp|P99026|PSB4_MOUSE	0	0	0	FALSE	0.197573	0.345449	0.681881	24.078	0.197573	0.345463	0.678191	24.078	0.197573	0.345467	0.682613	24.078	0.197573	0.345447	0.681909	24.078	0.197573	0.345451	0.681888	24.078	0.197573	0.345455	0.679201	24.078	0.197573	0.345453	0.681916	24.078	0.197573	0.345512	0.689702	24.078	0.197573	0.345493	0.686152	24.078	0.197573	0.345462	0.678198	24.078	0.197573	0.34546	0.684667	24.078	0.197573
sp|P99027|RLA2_MOUSE	0	0	0	FALSE	-0.1955	0.31122	0.67661	26.0918	-0.1955	0.311237	0.673118	26.0918	-0.1955	0.311243	0.678894	26.0918	-0.1955	0.311219	0.676857	26.0918	-0.1955	0.311221	0.677704	26.0918	-0.1955	0.311225	0.674188	26.0918	-0.1955	0.311224	0.677719	26.0918	-0.1955	0.311279	0.688916	26.0918	-0.1955	0.311265	0.686152	26.0918	-0.1955	0.311237	0.673111	26.0918	-0.1955	0.311235	0.679683	26.0918	-0.1955
sp|P99028|QCR6_MOUSE	0	0	0	FALSE	0.0497919	0.796879	0.817894	24.6535	0.0497919	0.796886	0.813399	24.6535	0.0497919	0.796889	0.818669	24.6535	0.0497919	0.796879	0.817919	24.6535	0.0497919	0.79688	0.817897	24.6535	0.0497919	0.796882	0.814666	24.6535	0.0497919	0.796881	0.817919	24.6535	0.0497919	0.796904	0.830553	24.6535	0.0497919	0.796898	0.825634	24.6535	0.0497919	0.796887	0.813399	24.6535	0.0497919	0.796886	0.821159	24.6535	0.0497919
sp|P99029|PRDX5_MOUSE	0	0	0	FALSE	0.0542535	0.745863	0.804346	26.9163	0.0542535	0.745876	0.799924	26.9163	0.0542535	0.745882	0.805105	26.9163	0.0542535	0.745864	0.804369	26.9163	0.0542535	0.745864	0.804348	26.9163	0.0542535	0.745866	0.801171	26.9163	0.0542535	0.745866	0.80437	26.9163	0.0542535	0.74589	0.815964	26.9163	0.0542535	0.745887	0.814529	26.9163	0.0542535	0.745877	0.799924	26.9163	0.0542535	0.745876	0.807554	26.9163	0.0542535
sp|Q00519|XDH_MOUSE	0	0	0	FALSE	0.110289	0.389274	0.694591	27.0733	0.110289	0.389323	0.690743	27.0733	0.110289	0.389348	0.695233	27.0733	0.110289	0.389282	0.69459	27.0733	0.110289	0.389278	0.694586	27.0733	0.110289	0.389282	0.691848	27.0733	0.110289	0.389286	0.6946	27.0733	0.110289	0.389307	0.706147	27.0733	0.110289	0.389329	0.70398	27.0733	0.110289	0.389329	0.690735	27.0733	0.110289	0.38933	0.697346	27.0733	0.110289
sp|Q00612|G6PD1_MOUSE	0	0	0	FALSE	-0.0403629	0.717427	0.797974	27.5933	-0.0403629	0.717465	0.793882	27.5933	-0.0403629	0.717486	0.798745	27.5933	-0.0403629	0.717435	0.798296	27.5933	-0.0403629	0.71743	0.798276	27.5933	-0.0403629	0.717433	0.795124	27.5933	-0.0403629	0.717437	0.798297	27.5933	-0.0403629	0.717438	0.808527	27.5933	-0.0403629	0.717463	0.807875	27.5933	-0.0403629	0.717471	0.793881	27.5933	-0.0403629	0.717472	0.801171	27.5933	-0.0403629
sp|Q00623|APOA1_MOUSE	0	0	0	FALSE	-0.375665	0.0348013	0.416519	31.5112	-0.375665	0.0348095	0.414272	31.5112	-0.375665	0.034813	0.416945	31.5112	-0.375665	0.0348014	0.416518	31.5112	-0.375665	0.0348021	0.416527	31.5112	-0.375665	0.0348036	0.414898	31.5112	-0.375665	0.0348034	0.416543	31.5112	-0.375665	0.0348222	0.421029	31.5112	-0.375665	0.0348189	0.424471	31.5112	-0.375665	0.0348101	0.414269	31.5112	-0.375665	0.0348095	0.418209	31.5112	-0.375665
sp|Q00724|RET4_MOUSE	0	0	0	FALSE	0.232813	0.451023	0.730945	21.4954	0.232813	0.451025	0.726904	21.4954	0.232813	0.451022	0.731657	21.4954	0.232813	0.451018	0.730953	21.4954	0.232813	0.451024	0.730947	21.4954	0.232813	0.451028	0.728064	21.4954	0.232813	0.451024	0.730962	21.4954	0.213042	0.48413	0.761213	21.4978	0.246007	0.427882	0.721184	21.4957	0.232813	0.451023	0.726897	21.4954	0.232813	0.451019	0.733826	21.4954	0.245394
sp|Q00897|A1AT4_MOUSE	0	0	0	FALSE	0.00438163	0.985265	0.849233	27.9544	0.00438163	0.985266	0.844123	27.9544	0.00438163	0.985266	0.850002	27.9544	0.00438163	0.985265	0.848833	27.9544	0.00438163	0.985265	0.849234	27.9544	0.00438163	0.985265	0.845458	27.9544	0.00438163	0.985265	0.849253	27.9544	0.00438163	0.985267	0.859454	27.9544	0.00438163	0.985267	0.856447	27.9544	0.00438163	0.985266	0.84412	27.9544	0.00438163	0.985265	0.852173	27.9544	0.00438163
sp|Q00898|A1AT5_MOUSE	0	0	0	FALSE	-0.365366	0.0706394	0.510248	29.0354	-0.365366	0.0706481	0.509544	29.0354	-0.365366	0.0706511	0.510707	29.0354	-0.365366	0.0706384	0.510238	29.0354	-0.365366	0.0706405	0.510253	29.0354	-0.365366	0.0706427	0.508252	29.0354	-0.365366	0.0706417	0.510263	29.0354	-0.365366	0.070675	0.51418	29.0354	-0.365366	0.0706654	0.518437	29.0354	-0.365366	0.0706482	0.509532	29.0354	-0.365366	0.0706469	0.514379	29.0354	-0.365366
sp|Q00PI9|HNRL2_MOUSE	0	0	0	FALSE	-0.397846	0.00412708	0.239802	25.0106	-0.397846	0.00413044	0.238459	25.0106	-0.397846	0.00413217	0.239972	25.0106	-0.397846	0.0041276	0.239776	25.0106	-0.397846	0.00412736	0.239805	25.0106	-0.397846	0.00412766	0.238875	25.0106	-0.397846	0.00412791	0.239804	25.0106	-0.397846	0.00413005	0.234406	25.0106	-0.397846	0.00413128	0.252593	25.0106	-0.397846	0.00413089	0.238443	25.0106	-0.397846	0.00413088	0.240701	25.0106	-0.397846
sp|Q01149|CO1A2_MOUSE	0	0	0	FALSE	-0.0224658	0.796333	0.817894	33.5037	-0.0224658	0.796381	0.813399	33.5037	-0.0224658	0.796409	0.818669	33.5037	-0.0224658	0.796345	0.817919	33.5037	-0.0224658	0.796336	0.817897	33.5037	-0.0224658	0.796338	0.814666	33.5037	-0.0224658	0.796345	0.817919	33.5037	-0.0224658	0.796325	0.830553	33.5037	-0.0224658	0.796366	0.825634	33.5037	-0.0224658	0.79639	0.813399	33.5037	-0.0224658	0.796392	0.821159	33.5037	-0.0224658
sp|Q01279|EGFR_MOUSE	0	0	0	FALSE	-0.21251	0.371902	0.686769	23.8789	-0.212514	0.371877	0.682312	23.879	-0.21251	0.371912	0.687393	23.8789	-0.212514	0.371866	0.686104	23.879	-0.212514	0.371871	0.686099	23.879	-0.212514	0.371874	0.683394	23.879	-0.212514	0.371871	0.686114	23.879	-0.213477	0.36928	0.695636	23.8791	-0.21251	0.371944	0.69597	23.8789	-0.212514	0.371876	0.682306	23.879	-0.21251	0.371907	0.689485	23.8789	-0.212795
sp|Q01339|APOH_MOUSE	0	0	0	FALSE	-0.0238534	0.915971	0.840472	25.8165	-0.0238534	0.915973	0.835392	25.8165	-0.0238534	0.915973	0.841238	25.8165	-0.0238534	0.91597	0.840493	25.8165	-0.0238534	0.915971	0.840473	25.8165	-0.0238534	0.915972	0.83671	25.8165	-0.0238534	0.915971	0.840492	25.8165	-0.0238534	0.915982	0.853793	25.8165	-0.0238534	0.915978	0.850123	25.8165	-0.0238534	0.915972	0.835389	25.8165	-0.0238534	0.915972	0.843804	25.8165	-0.0238534
sp|Q01405|SC23A_MOUSE	0	0	0	FALSE	0.406368	0.208067	0.616855	24.1113	0.406161	0.208209	0.614597	24.1114	0.406368	0.208064	0.617348	24.1113	0.406161	0.208202	0.618012	24.1114	0.406161	0.208209	0.617119	24.1114	0.406161	0.208213	0.615586	24.1114	0.406161	0.208208	0.618029	24.1114	0.406274	0.208421	0.633558	24.1112	0.406368	0.208104	0.623471	24.1113	0.406161	0.208206	0.614586	24.1114	0.406368	0.208062	0.618921	24.1113	0.406547
sp|Q01730|RSU1_MOUSE	0	0	0	FALSE	0.455378	0.0445989	0.452429	25.3384	0.455378	0.0446035	0.448369	25.3384	0.455378	0.0446044	0.450262	25.3384	0.455378	0.0445976	0.452427	25.3384	0.455378	0.0445996	0.452436	25.3384	0.455378	0.0446014	0.448046	25.3384	0.455378	0.0446002	0.452452	25.3384	0.455378	0.0446276	0.456509	25.3384	0.455378	0.044618	0.465575	25.3384	0.455378	0.0446032	0.449971	25.3384	0.455378	0.044602	0.451611	25.3384	0.455378
sp|Q01768|NDKB_MOUSE	0	0	0	FALSE	0.102233	0.472788	0.742952	25.4327	0.102233	0.472824	0.738923	25.4327	0.102233	0.472841	0.743739	25.4327	0.102233	0.472793	0.742984	25.4327	0.102233	0.472791	0.742958	25.4327	0.102233	0.472795	0.740028	25.4327	0.102233	0.472797	0.742987	25.4327	0.102233	0.472827	0.754279	25.4327	0.102233	0.472837	0.750052	25.4327	0.102233	0.472828	0.738931	25.4327	0.102233	0.472828	0.745886	25.4327	0.102233
sp|Q01853|TERA_MOUSE	0	0	0	FALSE	-0.122827	0.278794	0.659115	28.9598	-0.122827	0.278859	0.654906	28.9598	-0.122827	0.278895	0.66074	28.9598	-0.122827	0.278807	0.658517	28.9598	-0.122827	0.278799	0.659381	28.9598	-0.122827	0.278803	0.656785	28.9598	-0.122827	0.27881	0.659402	28.9598	-0.122827	0.278815	0.67057	28.9598	-0.122827	0.278855	0.667042	28.9598	-0.122827	0.278869	0.655775	28.9598	-0.122827	0.278871	0.662044	28.9598	-0.122827
sp|Q02013|AQP1_MOUSE	0	0	0	FALSE	0.195931	0.266636	0.65088	22.2794	0.195931	0.266658	0.64807	22.2794	0.195931	0.266667	0.652349	22.2794	0.195931	0.266636	0.651678	22.2794	0.195931	0.266638	0.65168	22.2794	0.195931	0.266642	0.649114	22.2794	0.195931	0.266641	0.651692	22.2794	0.188797	0.285182	0.67057	22.2795	0.201098	0.253536	0.655827	22.2789	0.195931	0.266659	0.64806	22.2794	0.195878	0.26668	0.65569	22.2794	0.201098
sp|Q02053|UBA1_MOUSE	0	0	0	FALSE	-0.155914	0.234919	0.632576	28.0932	-0.155914	0.234965	0.629121	28.0932	-0.155914	0.234988	0.632229	28.0932	-0.155914	0.234927	0.632588	28.0932	-0.155914	0.234923	0.632582	28.0932	-0.155914	0.234927	0.629124	28.0932	-0.155914	0.234931	0.631629	28.0932	-0.155914	0.234954	0.642084	28.0932	-0.155914	0.234973	0.644304	28.0932	-0.155914	0.234971	0.628153	28.0932	-0.155914	0.234971	0.635115	28.0932	-0.155914
sp|Q02248|CTNB1_MOUSE	0	0	0	FALSE	-0.202505	0.169366	0.601048	24.9892	-0.202505	0.169397	0.595466	24.9892	-0.202505	0.169412	0.601596	24.9892	-0.202505	0.16937	0.598774	24.9892	-0.202505	0.169368	0.59937	24.9892	-0.202505	0.169372	0.596428	24.9892	-0.202505	0.169374	0.598793	24.9892	-0.202505	0.169405	0.612232	24.9892	-0.202505	0.169411	0.612218	24.9892	-0.202505	0.169401	0.595454	24.9892	-0.202505	0.1694	0.603416	24.9892	-0.202505
sp|Q02357|ANK1_MOUSE	0	0	0	FALSE	-0.232092	0.418374	0.707156	21.6103	-0.232092	0.418377	0.702642	21.6103	-0.232092	0.418375	0.707913	21.6103	-0.232092	0.41837	0.706499	21.6103	-0.232092	0.418376	0.706475	21.6103	-0.232092	0.418379	0.703689	21.6103	-0.232092	0.418376	0.706504	21.6103	-0.247104	0.392028	0.706711	21.6113	-0.225647	0.43237	0.721802	21.6095	-0.232092	0.418375	0.70265	21.6103	-0.232092	0.418372	0.709353	21.6103	-0.225647
sp|Q02788|CO6A2_MOUSE	0	0	0	FALSE	-0.108423	0.399024	0.696873	29.845	-0.108423	0.399072	0.693388	29.845	-0.108423	0.399097	0.697486	29.845	-0.108423	0.399032	0.697251	29.845	-0.108423	0.399028	0.697248	29.845	-0.108423	0.399032	0.694499	29.845	-0.108423	0.399036	0.697261	29.845	-0.108423	0.399057	0.709505	29.845	-0.108423	0.399079	0.706304	29.845	-0.108423	0.399079	0.69338	29.845	-0.108423	0.399079	0.699754	29.845	-0.108423
sp|Q02819|NUCB1_MOUSE	0	0	0	FALSE	-0.911461	0.322744	0.681881	30.8625	-0.911461	0.322737	0.678191	30.8625	-0.911461	0.322728	0.682613	30.8625	-0.911461	0.322736	0.681909	30.8625	-0.911461	0.322745	0.681888	30.8625	-0.911461	0.322749	0.679201	30.8625	-0.911461	0.322743	0.681916	30.8625	-0.911461	0.322824	0.689097	30.8625	-0.911461	0.322782	0.686152	30.8625	-0.911461	0.322733	0.678198	30.8625	-0.911461	0.322729	0.684667	30.8625	-0.911461
sp|Q03265|ATPA_MOUSE	0	0	0	FALSE	-0.0128073	0.910267	0.840332	30.2082	-0.0128073	0.910279	0.835078	30.2082	-0.0128073	0.910285	0.840908	30.2082	-0.0128073	0.910269	0.840182	30.2082	-0.0128073	0.910267	0.840162	30.2082	-0.0128073	0.910268	0.836398	30.2082	-0.0128073	0.91027	0.840181	30.2082	-0.0128073	0.91027	0.852683	30.2082	-0.0128073	0.910278	0.849697	30.2082	-0.0128073	0.91028	0.835074	30.2082	-0.0128073	0.910281	0.84366	30.2082	-0.0128073
sp|Q03311|CHLE_MOUSE	5	3	2	TRUE	0.405416	0.0105955	0.383838	20.6654	0.405416	0.0106005	0.381858	20.6654	0.405416	0.0106028	0.384391	20.6654	0.405416	0.010596	0.383857	20.6654	0.405416	0.010596	0.383852	20.6654	0.405416	0.0105966	0.382356	20.6654	0.405416	0.0105968	0.383883	20.6654	0.341067	0.0224236	0.408822	20.6869	0.369988	0.0168508	0.399001	20.6375	0.405416	0.010601	0.38187	20.6654	0.405416	0.0106008	0.385505	20.6654	0.370032
sp|Q04447|KCRB_MOUSE	0	0	0	FALSE	-0.250461	0.0867193	0.540062	26.9045	-0.250461	0.0867429	0.53725	26.9045	-0.250461	0.0867547	0.540365	26.9045	-0.250461	0.0867223	0.540103	26.9045	-0.250461	0.0867214	0.540077	26.9045	-0.250461	0.0867239	0.537958	26.9045	-0.250461	0.0867252	0.540118	26.9045	-0.250461	0.0867481	0.549533	26.9045	-0.250461	0.0867531	0.546485	26.9045	-0.250461	0.0867458	0.537272	26.9045	-0.250461	0.0867454	0.542397	26.9045	-0.250461
sp|Q04750|TOP1_MOUSE	0	0	0	FALSE	0.0882892	0.680666	0.790444	22.2434	0.0882892	0.680674	0.786569	22.2434	0.0882892	0.680676	0.791156	22.2434	0.0882892	0.680665	0.790985	22.2434	0.0882892	0.680668	0.790971	22.2434	0.0882892	0.68067	0.787848	22.2434	0.0882892	0.680669	0.790988	22.2434	0.0816793	0.703266	0.808527	22.2428	0.0954208	0.655339	0.788676	22.2447	0.0882892	0.680674	0.786073	22.2434	0.0882892	0.680672	0.793681	22.2434	0.0954208
sp|Q04857|CO6A1_MOUSE	0	0	0	FALSE	-0.0830106	0.540392	0.753046	29.5433	-0.0830106	0.540428	0.748939	29.5433	-0.0830106	0.540447	0.753853	29.5433	-0.0830106	0.540397	0.753074	29.5433	-0.0830106	0.540395	0.753051	29.5433	-0.0830106	0.540398	0.750079	29.5433	-0.0830106	0.540401	0.753077	29.5433	-0.0830106	0.540424	0.764343	29.5433	-0.0830106	0.540437	0.760216	29.5433	-0.0830106	0.540433	0.748944	29.5433	-0.0830106	0.540433	0.756152	29.5433	-0.0830106
sp|Q05020|APOC2_MOUSE	0	0	0	FALSE	-0.371873	0.447197	0.729773	21.4501	-0.371873	0.447193	0.725736	21.4501	-0.371873	0.447187	0.730417	21.4501	-0.371873	0.44719	0.72978	21.4501	-0.371873	0.447198	0.729775	21.4501	-0.371873	0.447202	0.726896	21.4501	-0.371873	0.447197	0.729789	21.4501	-0.383064	0.4311	0.726362	21.4497	-0.360618	0.459076	0.74429	21.4532	-0.371873	0.44719	0.725728	21.4501	-0.371873	0.447186	0.732645	21.4501	-0.360395
sp|Q05117|PPA5_MOUSE	0	0	0	FALSE	-0.039741	0.866587	0.829613	25.966	-0.039741	0.866589	0.824579	25.966	-0.039741	0.866589	0.830368	25.966	-0.039741	0.866586	0.829176	25.966	-0.039741	0.866587	0.829157	25.966	-0.039741	0.866588	0.825881	25.966	-0.039741	0.866587	0.829176	25.966	-0.039741	0.866605	0.840823	25.966	-0.039741	0.866598	0.836602	25.966	-0.039741	0.866589	0.824575	25.966	-0.039741	0.866588	0.83336	25.966	-0.039741
sp|Q05144|RAC2_MOUSE	0	0	0	FALSE	-0.564011	0.00140507	0.153356	24.7136	-0.564011	0.00140585	0.152362	24.7136	-0.564011	0.0014062	0.153457	24.7136	-0.564011	0.0014051	0.153202	24.7136	-0.564011	0.00140514	0.153225	24.7136	-0.564011	0.00140527	0.162809	24.7136	-0.564011	0.00140527	0.153224	24.7136	-0.564011	0.00140679	0.157678	24.7136	-0.564011	0.0014066	0.176377	24.7136	-0.564011	0.00140592	0.15235	24.7136	-0.564011	0.00140587	0.153923	24.7136	-0.564011
sp|Q05186|RCN1_MOUSE	0	0	0	FALSE	1.24728	0.313096	0.678058	22.0873	1.24727	0.313096	0.674312	22.0874	1.24728	0.313079	0.679696	22.0873	1.24727	0.313095	0.678073	22.0874	1.24725	0.313111	0.678091	22.0874	1.24727	0.313108	0.675404	22.0874	1.24727	0.313102	0.678226	22.0874	1.23873	0.316123	0.688916	22.0896	1.24896	0.312616	0.686152	22.0864	1.24727	0.313091	0.674301	22.0874	1.24728	0.31308	0.680708	22.0873	1.24914
sp|Q05421|CP2E1_MOUSE	0	0	0	FALSE	-0.0357994	0.842273	0.824254	26.966	-0.0357994	0.842279	0.819714	26.966	-0.0357994	0.842282	0.825019	26.966	-0.0357994	0.842273	0.824742	26.966	-0.0357994	0.842273	0.824256	26.966	-0.0357994	0.842274	0.820999	26.966	-0.0357994	0.842274	0.824276	26.966	-0.0357994	0.842291	0.837444	26.966	-0.0357994	0.842288	0.83306	26.966	-0.0357994	0.84228	0.819712	26.966	-0.0357994	0.842279	0.828467	26.966	-0.0357994
sp|Q05793|PGBM_MOUSE	0	0	0	FALSE	0.126978	0.365896	0.686681	29.8909	0.126978	0.365936	0.682312	29.8909	0.126978	0.365956	0.687331	29.8909	0.126978	0.365902	0.686104	29.8909	0.126978	0.365899	0.686099	29.8909	0.126978	0.365903	0.683394	29.8909	0.126978	0.365906	0.686114	29.8909	0.126978	0.365937	0.694145	29.8909	0.126978	0.365949	0.693221	29.8909	0.126978	0.365941	0.682306	29.8909	0.126978	0.36594	0.689418	29.8909	0.126978
sp|Q05816|FABP5_MOUSE	0	0	0	FALSE	0.110916	0.591338	0.759805	26.8674	0.110916	0.591349	0.755344	26.8674	0.110916	0.591352	0.760568	26.8674	0.110916	0.591337	0.759551	26.8674	0.110916	0.59134	0.759538	26.8674	0.110916	0.591343	0.75654	26.8674	0.110916	0.591341	0.759555	26.8674	0.110916	0.591386	0.772071	26.8674	0.110916	0.591372	0.76319	26.8674	0.110916	0.591349	0.755339	26.8674	0.110916	0.591347	0.762969	26.8674	0.110916
sp|Q05920|PYC_MOUSE	0	0	0	FALSE	-0.0497808	0.81063	0.820232	29.99	-0.0497808	0.810635	0.816369	29.99	-0.0497808	0.810636	0.820979	29.99	-0.0497808	0.810629	0.820924	29.99	-0.0497808	0.81063	0.820907	29.99	-0.0497808	0.810632	0.817664	29.99	-0.0497808	0.810631	0.820925	29.99	-0.0497808	0.810654	0.832145	29.99	-0.0497808	0.810647	0.827159	29.99	-0.0497808	0.810635	0.816365	29.99	-0.0497808	0.810634	0.823483	29.99	-0.0497808
sp|Q05D44|IF2P_MOUSE	0	0	0	FALSE	-0.220669	0.382278	0.690915	21.9861	-0.220669	0.382284	0.687181	21.9861	-0.220669	0.382284	0.691666	21.9861	-0.220669	0.382274	0.690946	21.9861	-0.220669	0.382279	0.690922	21.9861	-0.220669	0.382283	0.688199	21.9861	-0.220669	0.382279	0.690952	21.9861	-0.231053	0.360412	0.691736	21.9865	-0.218997	0.38596	0.701957	21.9839	-0.220669	0.382283	0.68719	21.9861	-0.220669	0.38228	0.693746	21.9861	-0.218877
sp|Q06138|CAB39_MOUSE	0	0	0	FALSE	0.687124	0.160817	0.601048	21.9694	0.687124	0.160813	0.595466	21.9694	0.687124	0.160808	0.601596	21.9694	0.687124	0.160811	0.598774	21.9694	0.687124	0.160818	0.59937	21.9694	0.687124	0.160821	0.596428	21.9694	0.687124	0.160817	0.598793	21.9694	0.683661	0.162885	0.612232	21.9677	0.691963	0.157701	0.611415	21.9685	0.687124	0.16081	0.595454	21.9694	0.687124	0.160807	0.603416	21.9694	0.691963
sp|Q06185|ATP5I_MOUSE	0	0	0	FALSE	0.811944	0.0276036	0.412173	22.9143	0.811378	0.0277111	0.41051	22.9141	0.811812	0.0276064	0.412749	22.9142	0.811378	0.0277095	0.412758	22.9141	0.811313	0.0277182	0.412179	22.914	0.811378	0.0277131	0.411161	22.9141	0.811378	0.0277115	0.412785	22.9141	0.803607	0.0285613	0.416895	22.9163	0.814943	0.0275128	0.417536	22.9127	0.811378	0.0277101	0.4105	22.9141	0.811985	0.0275904	0.412913	22.9143	0.814902
sp|Q06770|CBG_MOUSE	0	0	0	FALSE	-0.173138	0.479202	0.74553	23.8137	-0.173467	0.47835	0.74076	23.8137	-0.173138	0.479209	0.746217	23.8137	-0.173467	0.47834	0.744877	23.8137	-0.173264	0.478802	0.745578	23.8138	-0.173467	0.478348	0.741928	23.8137	-0.173467	0.478345	0.744884	23.8137	-0.175088	0.47341	0.754279	23.8143	-0.173138	0.47924	0.751502	23.8137	-0.173467	0.478349	0.740756	23.8137	-0.173138	0.479205	0.748488	23.8137	-0.173773
sp|Q06890|CLUS_MOUSE	0	0	0	FALSE	-0.250714	0.0404985	0.444757	26.8012	-0.250714	0.0405217	0.442432	26.8012	-0.250714	0.0405341	0.445429	26.8012	-0.250714	0.0405028	0.44475	26.8012	-0.250714	0.0405003	0.444764	26.8012	-0.250714	0.0405019	0.440237	26.8012	-0.250714	0.0405042	0.444777	26.8012	-0.250714	0.0405104	0.442705	26.8012	-0.250714	0.0405228	0.454897	26.8012	-0.250714	0.0405251	0.442468	26.8012	-0.250714	0.0405254	0.446693	26.8012	-0.250714
sp|Q07076|ANXA7_MOUSE	0	0	0	FALSE	0.0637137	0.823987	0.821875	25.5826	0.0637137	0.823988	0.817392	25.5826	0.0637137	0.823987	0.822634	25.5826	0.0637137	0.823985	0.822415	25.5826	0.0637137	0.823987	0.821924	25.5826	0.0637137	0.823988	0.818677	25.5826	0.0637137	0.823987	0.821944	25.5826	0.0637137	0.824012	0.833424	25.5826	0.0637137	0.824001	0.829767	25.5826	0.0637137	0.823987	0.817548	25.5826	0.0637137	0.823986	0.825609	25.5826	0.0637137
sp|Q07417|ACADS_MOUSE	0	0	0	FALSE	0.0655152	0.731167	0.800095	27.6103	0.0655152	0.731176	0.795337	27.6103	0.0655152	0.73118	0.800569	27.6103	0.0655152	0.731166	0.799771	27.6103	0.0655152	0.731168	0.799756	27.6103	0.0655152	0.73117	0.796597	27.6103	0.0655152	0.731169	0.799773	27.6103	0.0655152	0.731198	0.811247	27.6103	0.0655152	0.731191	0.809783	27.6103	0.0655152	0.731176	0.795333	27.6103	0.0655152	0.731175	0.803268	27.6103	0.0655152
sp|Q07797|LG3BP_MOUSE	0	0	0	FALSE	-0.187067	0.126637	0.578002	24.8953	-0.187067	0.12668	0.574804	24.8953	-0.187067	0.126704	0.578502	24.8953	-0.187067	0.126645	0.577993	24.8953	-0.187067	0.12664	0.578005	24.8953	-0.187067	0.126643	0.575734	24.8953	-0.187067	0.126648	0.578015	24.8953	-0.187067	0.12666	0.589727	24.8953	-0.187067	0.126683	0.585224	24.8953	-0.187067	0.126687	0.574791	24.8953	-0.187067	0.126687	0.580262	24.8953	-0.187067
sp|Q08091|CNN1_MOUSE	0	0	0	FALSE	-0.123228	0.368665	0.686769	24.4198	-0.123228	0.368706	0.682312	24.4198	-0.123228	0.368728	0.687393	24.4198	-0.123228	0.368671	0.686104	24.4198	-0.123228	0.368668	0.686099	24.4198	-0.123228	0.368672	0.683394	24.4198	-0.123228	0.368675	0.686114	24.4198	-0.123228	0.368704	0.695297	24.4198	-0.123228	0.368718	0.694304	24.4198	-0.123228	0.368712	0.682306	24.4198	-0.123228	0.368712	0.689485	24.4198	-0.123228
sp|Q08093|CNN2_MOUSE	0	0	0	FALSE	0.54802	0.235613	0.632576	22.3154	0.54802	0.235609	0.629121	22.3154	0.54802	0.235602	0.632229	22.3154	0.54802	0.235606	0.632588	22.3154	0.54802	0.235613	0.632582	22.3154	0.54802	0.235617	0.629124	22.3154	0.54802	0.235612	0.631629	22.3154	0.540517	0.237103	0.642084	22.317	0.552194	0.232333	0.641973	22.3153	0.54802	0.235605	0.628153	22.3154	0.548168	0.23537	0.635115	22.3152	0.552194
sp|Q08481|PECA1_MOUSE	0	0	0	FALSE	-0.0339612	0.877558	0.833681	22.6649	-0.0338413	0.87804	0.829101	22.665	-0.0339612	0.877562	0.834439	22.6649	-0.0338413	0.878037	0.83372	22.665	-0.0338413	0.878038	0.8337	22.665	-0.0338413	0.878039	0.830406	22.665	-0.0338413	0.878038	0.83372	22.665	-0.0384022	0.861018	0.840682	22.6652	-0.0320282	0.884549	0.840262	22.6645	-0.0338413	0.87804	0.829099	22.665	-0.0337463	0.878306	0.836983	22.6648	-0.0320282
sp|Q08857|CD36_MOUSE	0	0	0	FALSE	0.202518	0.295413	0.666384	29.5868	0.202518	0.295429	0.662741	29.5868	0.202518	0.295436	0.667909	29.5868	0.202518	0.295411	0.666398	29.5868	0.202518	0.295414	0.667256	29.5868	0.202518	0.295418	0.664628	29.5868	0.202518	0.295417	0.667277	29.5868	0.202518	0.295472	0.67779	29.5868	0.202518	0.295458	0.674588	29.5868	0.202518	0.29543	0.663603	29.5868	0.202518	0.295428	0.669929	29.5868	0.202518
sp|Q11011|PSA_MOUSE	0	0	0	FALSE	0.0949407	0.569184	0.755644	25.2888	0.0949407	0.569204	0.751466	25.2888	0.0949407	0.569214	0.756317	25.2888	0.0949407	0.569185	0.755655	25.2888	0.0949407	0.569186	0.755645	25.2888	0.0949407	0.569189	0.752663	25.2888	0.0949407	0.569189	0.755661	25.2888	0.0949407	0.569226	0.768834	25.2888	0.0949407	0.569223	0.761983	25.2888	0.0949407	0.569206	0.75146	25.2888	0.0949407	0.569205	0.758046	25.2888	0.0949407
sp|Q11136|PEPD_MOUSE	0	0	0	FALSE	-0.0966078	0.580716	0.758601	24.1478	-0.0967923	0.58028	0.754587	24.1477	-0.0966078	0.580742	0.759311	24.1478	-0.0967923	0.580263	0.758756	24.1477	-0.0966078	0.580718	0.758863	24.1478	-0.0967923	0.580268	0.755739	24.1477	-0.0967923	0.580267	0.758758	24.1477	-0.0969501	0.579919	0.771043	24.1476	-0.0966078	0.580753	0.76319	24.1478	-0.0967923	0.580282	0.754591	24.1477	-0.0966078	0.580734	0.761621	24.1478	-0.0966078
sp|Q14DH7|ACSS3_MOUSE	0	0	0	FALSE	0.192203	0.65705	0.781911	25.3802	0.192203	0.657048	0.777613	25.3802	0.192203	0.657044	0.782649	25.3802	0.192203	0.657046	0.781932	25.3802	0.192203	0.657051	0.781914	25.3802	0.192203	0.657053	0.778827	25.3802	0.192203	0.65705	0.781935	25.3802	0.192203	0.657101	0.796781	25.3802	0.192203	0.657076	0.788676	25.3802	0.192203	0.657046	0.777612	25.3802	0.192203	0.657044	0.784822	25.3802	0.192203
sp|Q1XH17|TRI72_MOUSE	0	0	0	FALSE	0.284526	0.561181	0.754381	22.6948	0.284475	0.561283	0.750292	22.6949	0.284526	0.561172	0.755073	22.6948	0.284475	0.561281	0.754474	22.6949	0.284475	0.561287	0.754464	22.6949	0.284475	0.56129	0.751486	22.6949	0.284475	0.561286	0.754479	22.6949	0.278906	0.569074	0.768834	22.6949	0.287555	0.557853	0.760216	22.6939	0.284475	0.56128	0.750285	22.6949	0.284526	0.561172	0.757128	22.6948	0.287555
sp|Q2TPA8|HSDL2_MOUSE	0	0	0	FALSE	0.240025	0.183572	0.606814	25.6269	0.240025	0.183591	0.603504	25.6269	0.240025	0.183599	0.607419	25.6269	0.240025	0.183573	0.606824	25.6269	0.240025	0.183574	0.60682	25.6269	0.240025	0.183578	0.604433	25.6269	0.240025	0.183577	0.606839	25.6269	0.240025	0.183624	0.620045	25.6269	0.240025	0.183615	0.616038	25.6269	0.240025	0.183593	0.603502	25.6269	0.240025	0.183591	0.610415	25.6269	0.240025
sp|Q2VLH6|C163A_MOUSE	0	0	0	FALSE	0.118255	0.585251	0.759805	23.6513	0.117414	0.58816	0.755344	23.651	0.118255	0.585263	0.760568	23.6513	0.117414	0.588149	0.759551	23.651	0.117498	0.5879	0.759538	23.651	0.117414	0.588156	0.75654	23.651	0.117414	0.588154	0.759555	23.651	0.115777	0.592709	0.772071	23.6515	0.118255	0.585285	0.76319	23.6513	0.117414	0.58816	0.755339	23.651	0.118255	0.585258	0.762969	23.6513	0.117863
sp|Q3TBD2|HMHA1_MOUSE	0	0	0	FALSE	-0.108432	0.820554	0.821875	22.1528	-0.108432	0.820552	0.817392	22.1528	-0.108432	0.82055	0.822634	22.1528	-0.108432	0.820551	0.822415	22.1528	-0.108432	0.820554	0.821924	22.1528	-0.108432	0.820555	0.818677	22.1528	-0.108432	0.820554	0.821944	22.1528	-0.118826	0.803549	0.831332	22.1527	-0.100177	0.833772	0.831498	22.1546	-0.108432	0.820551	0.817548	22.1528	-0.108049	0.821225	0.825609	22.153	-0.100701
sp|Q3TBT3|STING_MOUSE	0	0	0	FALSE	-0.471938	0.0421774	0.451634	20.5627	-0.471938	0.0421814	0.448369	20.5627	-0.471938	0.0421821	0.450262	20.5627	-0.471938	0.042176	0.451631	20.5627	-0.471938	0.042178	0.451641	20.5627	-0.471938	0.0421797	0.447114	20.5627	-0.471938	0.0421785	0.451656	20.5627	-0.483697	0.039146	0.433336	20.5615	-0.456592	0.0490907	0.482967	20.5601	-0.471938	0.042181	0.449177	20.5627	-0.471938	0.0421799	0.451149	20.5627	-0.455699
sp|Q3TC72|FAHD2_MOUSE	0	0	0	FALSE	0.0518141	0.777733	0.81126	21.4411	0.0518141	0.777741	0.806788	21.4411	0.0518141	0.777745	0.812008	21.4411	0.0518141	0.777733	0.81128	21.4411	0.0518141	0.777734	0.811261	21.4411	0.0518141	0.777735	0.808057	21.4411	0.0518141	0.777735	0.811281	21.4411	0.0328894	0.857519	0.839879	21.4421	0.0599318	0.745081	0.814529	21.44	0.0518141	0.777742	0.806786	21.4411	0.0518141	0.777741	0.814482	21.4411	0.0598587
sp|Q3TCJ1|ABRX2_MOUSE	0	0	0	FALSE	0.579709	0.122287	0.578002	21.0444	0.579709	0.122286	0.574804	21.0444	0.579709	0.122282	0.578502	21.0444	0.579709	0.122282	0.577993	21.0444	0.579709	0.122288	0.578005	21.0444	0.579709	0.122291	0.575734	21.0444	0.579709	0.122287	0.578015	21.0444	0.563899	0.132487	0.589727	21.0453	0.589026	0.11749	0.581214	21.0411	0.579709	0.122284	0.574791	21.0444	0.579709	0.122281	0.580262	21.0444	0.589591
sp|Q3TDN2|FAF2_MOUSE	0	0	0	FALSE	-0.0820538	0.826333	0.821875	21.2394	-0.0820538	0.826332	0.817392	21.2394	-0.0820538	0.82633	0.822634	21.2394	-0.0820538	0.82633	0.822415	21.2394	-0.0820538	0.826333	0.821924	21.2394	-0.0820538	0.826334	0.818677	21.2394	-0.0820538	0.826333	0.821944	21.2394	-0.0939886	0.801174	0.831332	21.2401	-0.0678246	0.856902	0.835236	21.2395	-0.0820538	0.826331	0.817548	21.2394	-0.0820538	0.82633	0.825609	21.2394	-0.0678246
sp|Q3TDQ1|STT3B_MOUSE	0	0	0	FALSE	0.275579	0.0646573	0.498166	25.8989	0.275579	0.0646764	0.497765	25.8989	0.275579	0.0646858	0.498839	25.8989	0.275579	0.0646595	0.50041	25.8989	0.275579	0.0646589	0.500393	25.8989	0.275579	0.0646611	0.496227	25.8989	0.275579	0.0646621	0.500429	25.8989	0.275579	0.0646824	0.501035	25.8989	0.275579	0.0646856	0.505367	25.8989	0.275579	0.0646787	0.49778	25.8989	0.275579	0.0646783	0.502526	25.8989	0.275579
sp|Q3TEA8|HP1B3_MOUSE	0	0	0	FALSE	-0.155339	0.238311	0.633933	26.18	-0.155339	0.238356	0.630432	26.18	-0.155339	0.23838	0.633814	26.18	-0.155339	0.238318	0.633933	26.18	-0.155339	0.238315	0.633936	26.18	-0.155339	0.238318	0.630478	26.18	-0.155339	0.238322	0.632982	26.18	-0.155339	0.238346	0.642518	26.18	-0.155339	0.238365	0.645818	26.18	-0.155339	0.238362	0.629462	26.18	-0.155339	0.238362	0.636428	26.18	-0.155339
sp|Q3THE2|ML12B_MOUSE	0	0	0	FALSE	-0.205874	0.376156	0.689033	25.7313	-0.205874	0.376165	0.685101	25.7313	-0.205874	0.376167	0.689677	25.7313	-0.205874	0.376153	0.688888	25.7313	-0.205874	0.376158	0.688875	25.7313	-0.205874	0.376162	0.68616	25.7313	-0.205874	0.376159	0.688896	25.7313	-0.205874	0.376221	0.698985	25.7313	-0.205874	0.376198	0.697884	25.7313	-0.205874	0.376164	0.685101	25.7313	-0.205874	0.376162	0.691772	25.7313	-0.205874
sp|Q3THK7|GUAA_MOUSE	0	0	0	FALSE	-0.0737211	0.657193	0.781911	22.1066	-0.0737211	0.65721	0.777613	22.1066	-0.0737211	0.657218	0.782649	22.1066	-0.0737211	0.657194	0.781932	22.1066	-0.0737211	0.657195	0.781914	22.1066	-0.0737211	0.657197	0.778827	22.1066	-0.0737211	0.657198	0.781935	22.1066	-0.0835725	0.61724	0.778492	22.1071	-0.0651082	0.695255	0.800635	22.1081	-0.0737211	0.657212	0.777612	22.1066	-0.0737211	0.657211	0.784822	22.1066	-0.0651082
sp|Q3THS6|METK2_MOUSE	0	0	0	FALSE	-0.0489134	0.731254	0.800095	25.2767	-0.0489134	0.731275	0.795337	25.2767	-0.0489134	0.731285	0.800569	25.2767	-0.0489134	0.731257	0.799771	25.2767	-0.0489134	0.731256	0.799756	25.2767	-0.0489134	0.731258	0.796597	25.2767	-0.0489134	0.731259	0.799773	25.2767	-0.0489134	0.731277	0.811247	25.2767	-0.0489134	0.731282	0.809783	25.2767	-0.0489134	0.731277	0.795333	25.2767	-0.0489134	0.731277	0.803268	25.2767	-0.0489134
sp|Q3TJD7|PDLI7_MOUSE	0	0	0	FALSE	0.864574	0.312896	0.678058	23.1567	0.864677	0.312831	0.674312	23.1567	0.864574	0.31288	0.679696	23.1567	0.864677	0.31283	0.678073	23.1567	0.864677	0.312839	0.678091	23.1567	0.864677	0.312843	0.675404	23.1567	0.864677	0.312837	0.678226	23.1567	0.860641	0.31496	0.688916	23.1578	0.866916	0.311919	0.686152	23.156	0.864677	0.312827	0.674301	23.1567	0.864574	0.312881	0.680708	23.1567	0.866839
sp|Q3TLP5|ECHD2_MOUSE	0	0	0	FALSE	0.241726	0.126569	0.578002	22.4626	0.241726	0.126592	0.574804	22.4626	0.241726	0.126603	0.578502	22.4626	0.241726	0.126571	0.577993	22.4626	0.241726	0.126571	0.578005	22.4626	0.241726	0.126574	0.575734	22.4626	0.241726	0.126575	0.578015	22.4626	0.238017	0.132546	0.589727	22.4625	0.243811	0.124657	0.585224	22.4608	0.241726	0.126595	0.574791	22.4626	0.241708	0.1266	0.580262	22.4626	0.243811
sp|Q3TTY5|K22E_MOUSE	0	0	0	FALSE	-0.873249	0.124112	0.578002	21.7369	-0.873249	0.124107	0.574804	21.7369	-0.873249	0.124102	0.578502	21.7369	-0.873249	0.124106	0.577993	21.7369	-0.873249	0.124112	0.578005	21.7369	-0.873249	0.124115	0.575734	21.7369	-0.873249	0.124111	0.578015	21.7369	-0.887962	0.117521	0.582452	21.7369	-0.87247	0.125024	0.585224	21.7354	-0.873249	0.124104	0.574791	21.7369	-0.873108	0.124133	0.580262	21.7368	-0.87247
sp|Q3TW96|UAP1L_MOUSE	0	0	0	FALSE	-0.0909013	0.770869	0.809065	23.757	-0.0910274	0.770538	0.804615	23.7571	-0.0909013	0.770868	0.809826	23.757	-0.0910274	0.770535	0.809089	23.7571	-0.0910274	0.770538	0.809068	23.7571	-0.0910274	0.77054	0.805872	23.7571	-0.0910274	0.770538	0.809089	23.7571	-0.0921669	0.767756	0.818679	23.7571	-0.0909647	0.770751	0.817505	23.757	-0.0910274	0.770537	0.804615	23.7571	-0.0909647	0.77073	0.81229	23.757	-0.090788
sp|Q3TWW8|SRSF6_MOUSE	0	0	0	FALSE	-0.0430075	0.894032	0.835834	22.9334	-0.04353	0.892688	0.831163	22.9332	-0.0430075	0.894031	0.836592	22.9334	-0.04353	0.892687	0.835795	22.9332	-0.04353	0.892688	0.835774	22.9332	-0.04353	0.892689	0.832472	22.9332	-0.04353	0.892688	0.835794	22.9332	-0.0459624	0.886935	0.845749	22.9329	-0.0442022	0.89131	0.841893	22.9326	-0.04353	0.892688	0.831161	22.9332	-0.0431638	0.893639	0.839089	22.9332	-0.0443392
sp|Q3TXS7|PSMD1_MOUSE	0	0	0	FALSE	-0.0407843	0.773763	0.809065	24.8258	-0.0407843	0.773781	0.804615	24.8258	-0.0407843	0.77379	0.809826	24.8258	-0.0407843	0.773766	0.809089	24.8258	-0.0407843	0.773765	0.809068	24.8258	-0.0407843	0.773767	0.805872	24.8258	-0.0407843	0.773768	0.809089	24.8258	-0.0407843	0.773783	0.821124	24.8258	-0.0407843	0.773787	0.817505	24.8258	-0.0407843	0.773783	0.804615	24.8258	-0.0407843	0.773783	0.81229	24.8258	-0.0407843
sp|Q3TYS2|CYBC1_MOUSE	0	0	0	FALSE	-0.571241	0.0415947	0.451593	22.6297	-0.571359	0.0415852	0.448369	22.6297	-0.571241	0.0415956	0.450262	22.6297	-0.571359	0.0415816	0.451548	22.6297	-0.571359	0.0415841	0.451569	22.6297	-0.571359	0.0415858	0.447008	22.6297	-0.571359	0.0415842	0.451576	22.6297	-0.574327	0.0411933	0.44739	22.628	-0.566728	0.0426893	0.465575	22.6315	-0.571359	0.0415844	0.449057	22.6297	-0.571241	0.0415942	0.451149	22.6297	-0.566728
sp|Q3TZZ7|ESYT2_MOUSE	0	0	0	FALSE	0.0536551	0.859753	0.827636	22.8978	0.0537071	0.859649	0.822755	22.8979	0.0536551	0.859753	0.828393	22.8978	0.0537071	0.859647	0.827343	22.8979	0.0537071	0.859649	0.827234	22.8979	0.0537071	0.85965	0.824056	22.8979	0.0537071	0.859649	0.827343	22.8979	0.0515698	0.86526	0.840823	22.8979	0.0556728	0.854736	0.835236	22.8977	0.0537071	0.859649	0.822751	22.8979	0.0536551	0.859752	0.831282	22.8978	0.0556728
sp|Q3U0S6|RAIN_MOUSE	1	0	1	FALSE	-0.681457	0.208737	0.616855	20.9018	-0.681457	0.208732	0.614597	20.9018	-0.681457	0.208725	0.617348	20.9018	-0.681457	0.20873	0.618012	20.9018	-0.681457	0.208737	0.617119	20.9018	-0.681457	0.208741	0.615586	20.9018	-0.681457	0.208736	0.618029	20.9018	-0.691805	0.201973	0.627967	20.9005	-0.710681	0.189928	0.617274	20.8818	-0.681457	0.208728	0.614586	20.9018	-0.681457	0.208725	0.618921	20.9018	-0.700671
sp|Q3U0V1|FUBP2_MOUSE	0	0	0	FALSE	-0.116021	0.624312	0.769709	25.6094	-0.116021	0.624318	0.76546	25.6094	-0.116021	0.624319	0.770406	25.6094	-0.116021	0.624309	0.769724	25.6094	-0.116021	0.624313	0.76971	25.6094	-0.116021	0.624316	0.766672	25.6094	-0.116021	0.624314	0.769727	25.6094	-0.116021	0.62436	0.782954	25.6094	-0.116021	0.624342	0.777082	25.6094	-0.116021	0.624317	0.765455	25.6094	-0.116021	0.624315	0.772754	25.6094	-0.116021
sp|Q3U1J4|DDB1_MOUSE	0	0	0	FALSE	-0.442507	0.013006	0.383838	25.5781	-0.442507	0.0130102	0.381858	25.5781	-0.442507	0.013012	0.384391	25.5781	-0.442507	0.0130061	0.383857	25.5781	-0.442507	0.0130064	0.383852	25.5781	-0.442507	0.0130071	0.382356	25.5781	-0.442507	0.013007	0.383883	25.5781	-0.442507	0.0130164	0.407577	25.5781	-0.442507	0.0130148	0.399001	25.5781	-0.442507	0.0130105	0.38187	25.5781	-0.442507	0.0130102	0.385505	25.5781	-0.442507
sp|Q3U5Q7|CMPK2_MOUSE	0	0	0	FALSE	-0.504672	0.00466559	0.242871	24.1543	-0.504512	0.00465415	0.241661	24.1544	-0.504672	0.00466838	0.242939	24.1543	-0.504512	0.00465227	0.242948	24.1544	-0.504512	0.00465241	0.242878	24.1544	-0.504512	0.00465274	0.242018	24.1544	-0.504512	0.00465271	0.242973	24.1544	-0.504512	0.00465688	0.239385	24.1544	-0.504672	0.00466963	0.252593	24.1543	-0.504512	0.0046543	0.241659	24.1544	-0.504672	0.00466755	0.243869	24.1543	-0.504672
sp|Q3U7R1|ESYT1_MOUSE	0	0	0	FALSE	0.0209408	0.866509	0.829613	28.3692	0.0209408	0.866524	0.824579	28.3692	0.0209408	0.866532	0.830368	28.3692	0.0209408	0.866512	0.829176	28.3692	0.0209408	0.866511	0.829157	28.3692	0.0209408	0.866512	0.825881	28.3692	0.0209408	0.866513	0.829176	28.3692	0.0209408	0.866518	0.840823	28.3692	0.0209408	0.866525	0.836602	28.3692	0.0209408	0.866526	0.824575	28.3692	0.0209408	0.866526	0.83336	28.3692	0.0209408
[truncated: 1,131 more rows]
[truncated: 64 more columns]

## Sheet: Supplemental Table ST2
Supplemental Table ST2: Combined_logFC_qvalue_pvalue_72
[truncated: 2,044 more rows]
[truncated: 64 more columns]

## Sheet: Supplemental Table ST3
Supplemental Table ST3: Combined_logFC_qvalue_pvalue_24v72
[truncated: 2,044 more rows]
[truncated: 64 more columns]

## Sheet: Supplemental Table ST4
Supplemental Table ST4: Top Proteins Upregulated in Cold ing-scWAT (ordered by logFC)
[truncated: 18 more rows]

[truncated: 6 more sheets: Supplemental Table ST5, Supplemental Table ST6, Supplemental Table ST7, Supplemental Table ST8, Supplemental Table ST9, Supplemental Table ST10  ]
